# Supplementary material for: Across-rotation genetic analysis and multitrait selection in a cloned cross of Eucalyptus urophylla × E. tereticornis
Source: Front Plant Sci. 2025 Jun 3;16:1553819. doi: 10.3389/fpls.2025.1553819 (PMC12172632; doi:10.3389/fpls.2025.1553819)
Supplement: Supplementary file 2 [file Table2.xlsx]

## Sheet: Supplementary Table 3
Supplementary Table 3. Genetic (below the diagonal) and phenotypic (above the diagonal; ± standard error, SE) correlations for 72 traits analyzed in a cloned Eucalyptus urophylla × E. tereticornis cross.
Trait type	Trait	Growth of the first rotation																													Wood property of the first rotation							Coppicing							Chlorophyll fluorescence and content
		HT0.5	HT1.5	DBH1.5	V1.5	HT2.5	DBH2.5	V2.5	HT4.5	DBH4.5	V4.5	HT5.5	DBH5.5	V5.5	HT6.5	DBH6.5	V6.5	HT8	DBH8	V8	HT10	DBH10	V10	HT12	DBH12	V12	HT15	DBH15	V15		BD8	CC8	HC8	LC8	S/G8	BD15		NS0.5	HTs10.5	HTs20.5	GDs10.5	GDs20.5	CP0.5		F0	Fm	Fv	Y(II)	Fs
Growth of the first rotation	HT0.5		0.76 (± 0.01)	0.76 (± 0.01)	0.78 (± 0.01)	0.70 (± 0.02)	0.71 (± 0.02)	0.71 (± 0.02)	0.67 (± 0.02)	0.63 (± 0.02)	0.61 (± 0.02)	0.66 (± 0.02)	0.59 (± 0.02)	0.56 (± 0.03)	0.64 (± 0.02)	0.53 (± 0.03)	0.52 (± 0.03)	0.61 (± 0.03)	0.49 (± 0.03)	0.48 (± 0.03)	0.53 (± 0.03)	0.43 (± 0.03)	0.39 (± 0.04)	0.52 (± 0.03)	0.43 (± 0.04)	0.38 (± 0.04)	0.48 (± 0.04)	0.35 (± 0.04)	0.31 (± 0.05)		0.46 (± 0.03)	0.11 (± 0.04)	−0.38 (± 0.04)	−0.07 (± 0.04)	−0.35 (± 0.05) × 10−2	0.31 (± 0.05)		0.12 (± 0.04)	0.07 (± 0.05)	0.05 (± 0.05)	−0.04 (± 0.04)	−0.04 (± 0.05)	0.13 (± 0.04)		−0.17 (± 0.04)	−0.03 (± 0.05)	0.03 (± 0.05)	0.17 (± 0.05)	0.01 (± 0.05)
	HT1.5	0.91 (± 0.02)		0.73 (± 0.02)	0.79 (± 0.01)	0.89 (± 0.01)	0.72 (± 0.02)	0.71 (± 0.02)	0.78 (± 0.01)	0.66 (± 0.02)	0.65 (± 0.02)	0.78 (± 0.01)	0.64 (± 0.02)	0.62 (± 0.02)	0.77 (± 0.02)	0.60 (± 0.03)	0.62 (± 0.03)	0.74 (± 0.02)	0.60 (± 0.03)	0.59 (± 0.03)	0.65 (± 0.03)	0.56 (± 0.03)	0.54 (± 0.03)	0.63 (± 0.03)	0.56 (± 0.03)	0.52 (± 0.04)	0.61 (± 0.03)	0.50 (± 0.04)	0.50 (± 0.04)		0.53 (± 0.03)	0.29 (± 0.04)	−0.39 (± 0.04)	−0.02 (± 0.05)	−0.02 (± 0.05)	0.37 (± 0.05)		0.26 (± 0.05)	0.23 (± 0.05)	0.20 (± 0.05)	0.16 (± 0.05)	0.16 (± 0.05)	0.25 (± 0.05)		−0.08 (± 0.05)	0.03 (± 0.05)	0.08 (± 0.05)	0.14 (± 0.05)	0.10 (± 0.05)
	DBH1.5	0.84 (± 0.02)	0.88 (± 0.02)		0.95 (± 0.30 × 10−2)	0.75 (± 0.02)	0.94 (± 0.37 × 10−2)	0.91 (± 0.01)	0.76 (± 0.01)	0.88 (± 0.01)	0.83 (± 0.01)	0.77 (± 0.01)	0.85 (± 0.01)	0.81 (± 0.01)	0.76 (± 0.02)	0.83 (± 0.01)	0.81 (± 0.01)	0.74 (± 0.02)	0.80 (± 0.01)	0.79 (± 0.02)	0.72 (± 0.02)	0.74 (± 0.02)	0.74 (± 0.02)	0.72 (± 0.02)	0.74 (± 0.02)	0.72 (± 0.02)	0.69 (± 0.03)	0.70 (± 0.02)	0.70 (± 0.03)		0.45 (± 0.04)	−0.04 (± 0.05)	−0.35 (± 0.04)	−0.24 (± 0.04)	−0.09 (± 0.05)	0.13 (± 0.06)		0.29 (± 0.04)	0.04 (± 0.05)	0.04 (± 0.05)	0.01 (± 0.05)	0.03 (± 0.05)	0.29 (± 0.04)		0.03 (± 0.05)	0.03 (± 0.05)	0.01 (± 0.05)	−0.05 (± 0.05)	0.07 (± 0.05)
	V1.5	0.84 (± 0.02)	0.88 (± 0.02)	0.98 (± 0.36 × 10−2)		0.74 (± 0.02)	0.92 (± 0.48 × 10−2)	0.94 (± 0.36 × 10−2)	0.77 (± 0.01)	0.86 (± 0.01)	0.84 (± 0.01)	0.77 (± 0.01)	0.83 (± 0.01)	0.81 (± 0.01)	0.74 (± 0.02)	0.79 (± 0.01)	0.78 (± 0.01)	0.71 (± 0.02)	0.75 (± 0.02)	0.75 (± 0.02)	0.67 (± 0.02)	0.69 (± 0.02)	0.67 (± 0.02)	0.67 (± 0.02)	0.68 (± 0.02)	0.66 (± 0.02)	0.63 (± 0.03)	0.63 (± 0.03)	0.63 (± 0.03)		0.43 (± 0.03)	0.04 (± 0.04)	−0.32 (± 0.04)	−0.16 (± 0.04)	−0.05 (± 0.05)	0.18 (± 0.05)		0.25 (± 0.04)	0.07 (± 0.04)	0.06 (± 0.05)	0.05 (± 0.04)	0.05 (± 0.04)	0.25 (± 0.04)		0.01 (± 0.04)	0.02 (± 0.04)	0.01 (± 0.04)	−0.02 (± 0.05)	0.07 (± 0.04)
	HT2.5	0.89 (± 0.02)	1.00 (± 0.41 × 10−2)	0.87 (± 0.02)	0.88 (± 0.02)		0.74 (± 0.02)	0.74 (± 0.02)	0.84 (± 0.01)	0.73 (± 0.02)	0.70 (± 0.02)	0.85 (± 0.01)	0.72 (± 0.02)	0.69 (± 0.02)	0.85 (± 0.01)	0.69 (± 0.02)	0.72 (± 0.02)	0.82 (± 0.01)	0.69 (± 0.02)	0.68 (± 0.02)	0.77 (± 0.02)	0.67 (± 0.03)	0.67 (± 0.03)	0.74 (± 0.02)	0.66 (± 0.03)	0.63 (± 0.03)	0.75 (± 0.02)	0.61 (± 0.03)	0.62 (± 0.03)		0.59 (± 0.03)	0.39 (± 0.04)	−0.44 (± 0.04)	0.03 (± 0.05)	−0.06 (± 0.05)	0.39 (± 0.05)		0.32 (± 0.05)	0.34 (± 0.04)	0.32 (± 0.05)	0.24 (± 0.05)	0.25 (± 0.05)	0.34 (± 0.04)		−0.09 (± 0.05)	0.08 (± 0.05)	0.20 (± 0.05)	0.28 (± 0.05)	0.09 (± 0.05)
	DBH2.5	0.83 (± 0.03)	0.89 (± 0.02)	0.98 (± 0.50 × 10−2)	1.00 (± 0.39 × 10−2)	0.88 (± 0.02)		0.97 (± 0.21 × 10−2)	0.83 (± 0.01)	0.95 (± 0.32 × 10−2)	0.91 (± 0.01)	0.84 (± 0.01)	0.93 (± 0.45 × 10−2)	0.89 (± 0.01)	0.83 (± 0.01)	0.92 (± 0.01)	0.90 (± 0.01)	0.82 (± 0.01)	0.90 (± 0.01)	0.88 (± 0.01)	0.82 (± 0.01)	0.86 (± 0.01)	0.85 (± 0.01)	0.83 (± 0.01)	0.85 (± 0.01)	0.84 (± 0.01)	0.79 (± 0.02)	0.83 (± 0.01)	0.82 (± 0.02)		0.54 (± 0.03)	0.03 (± 0.05)	−0.43 (± 0.04)	−0.24 (± 0.04)	−0.13 (± 0.05)	0.24 (± 0.06)		0.38 (± 0.04)	0.07 (± 0.05)	0.08 (± 0.05)	0.04 (± 0.05)	0.05 (± 0.05)	0.39 (± 0.04)		0.05 (± 0.05)	0.04 (± 0.05)	0.03 (± 0.05)	−0.05 (± 0.05)	0.10 (± 0.05)
	V2.5	0.82 (± 0.03)	0.87 (± 0.02)	0.96 (± 0.01)	1.00 (± 0.31 × 10−2)	0.85 (± 0.02)	0.98 (± 0.29 × 10−2)		0.82 (± 0.01)	0.94 (± 0.39 × 10−2)	0.93 (± 0.48 × 10−2)	0.83 (± 0.01)	0.92 (± 0.01)	0.91 (± 0.01)	0.81 (± 0.01)	0.89 (± 0.01)	0.89 (± 0.01)	0.79 (± 0.02)	0.87 (± 0.01)	0.87 (± 0.01)	0.78 (± 0.02)	0.82 (± 0.01)	0.81 (± 0.01)	0.78 (± 0.02)	0.81 (± 0.01)	0.80 (± 0.02)	0.76 (± 0.02)	0.78 (± 0.02)	0.78 (± 0.02)		0.50 (± 0.03)	0.07 (± 0.04)	−0.38 (± 0.04)	−0.16 (± 0.04)	−0.10 (± 0.05)	0.24 (± 0.05)		0.33 (± 0.04)	0.10 (± 0.04)	0.10 (± 0.05)	0.08 (± 0.04)	0.08 (± 0.04)	0.34 (± 0.04)		0.03 (± 0.04)	0.05 (± 0.04)	0.04 (± 0.04)	−0.01 (± 0.05)	0.08 (± 0.04)
	HT4.5	0.85 (± 0.03)	0.96 (± 0.01)	0.87 (± 0.02)	0.91 (± 0.02)	0.96 (± 0.01)	0.92 (± 0.01)	0.93 (± 0.01)		0.84 (± 0.01)	0.85 (± 0.01)	0.95 (± 0.34 × 10−2)	0.83 (± 0.01)	0.81 (± 0.01)	0.93 (± 0.01)	0.81 (± 0.01)	0.80 (± 0.01)	0.92 (± 0.01)	0.80 (± 0.01)	0.79 (± 0.02)	0.89 (± 0.01)	0.76 (± 0.02)	0.77 (± 0.02)	0.89 (± 0.01)	0.76 (± 0.02)	0.76 (± 0.02)	0.85 (± 0.01)	0.73 (± 0.02)	0.72 (± 0.02)		0.60 (± 0.03)	0.29 (± 0.04)	−0.44 (± 0.03)	−0.05 (± 0.04)	−0.10 (± 0.05)	0.35 (± 0.05)		0.37 (± 0.04)	0.16 (± 0.04)	0.15 (± 0.05)	0.13 (± 0.04)	0.12 (± 0.05)	0.39 (± 0.04)		0.02 (± 0.05)	0.04 (± 0.05)	0.06 (± 0.05)	0.02 (± 0.05)	0.06 (± 0.05)
	DBH4.5	0.80 (± 0.03)	0.90 (± 0.02)	0.95 (± 0.01)	0.99 (± 0.01)	0.91 (± 0.02)	0.98 (± 0.35 × 10−2)	0.99 (± 0.34 × 10−2)	0.94 (± 0.01)		0.97 (± 0.21 × 10−2)	0.86 (± 0.01)	0.99 (± 0.84 × 10−3)	0.95 (± 0.30 × 10−2)	0.85 (± 0.01)	0.97 (± 0.19 × 10−2)	0.95 (± 0.35 × 10−2)	0.84 (± 0.01)	0.96 (± 0.30 × 10−2)	0.94 (± 0.40 × 10−2)	0.87 (± 0.01)	0.93 (± 0.49 × 10−2)	0.92 (± 0.01)	0.88 (± 0.01)	0.93 (± 0.50 × 10−2)	0.92 (± 0.01)	0.85 (± 0.01)	0.91 (± 0.01)	0.90 (± 0.01)		0.54 (± 0.03)	0.08 (± 0.04)	−0.42 (± 0.03)	−0.18 (± 0.04)	−0.18 (± 0.04)	0.27 (± 0.05)		0.41 (± 0.04)	0.06 (± 0.04)	0.06 (± 0.04)	0.05 (± 0.04)	0.05 (± 0.04)	0.40 (± 0.04)		0.06 (± 0.04)	0.04 (± 0.04)	0.03 (± 0.04)	−0.04 (± 0.05)	0.10 (± 0.04)
	V4.5	0.78 (± 0.04)	0.87 (± 0.02)	0.91 (± 0.02)	0.96 (± 0.01)	0.87 (± 0.02)	0.96 (± 0.01)	0.98 (± 0.01)	0.92 (± 0.01)	0.99 (± 0.27 × 10−2)		0.85 (± 0.01)	0.97 (± 0.23 × 10−2)	0.98 (± 0.13 × 10−2)	0.83 (± 0.01)	0.95 (± 0.32 × 10−2)	0.96 (± 0.27 × 10−2)	0.82 (± 0.01)	0.94 (± 0.44 × 10−2)	0.95 (± 0.37 × 10−2)	0.84 (± 0.01)	0.90 (± 0.01)	0.91 (± 0.01)	0.85 (± 0.01)	0.90 (± 0.01)	0.91 (± 0.01)	0.80 (± 0.02)	0.87 (± 0.01)	0.87 (± 0.01)		0.50 (± 0.03)	0.11 (± 0.04)	−0.37 (± 0.03)	−0.12 (± 0.04)	−0.14 (± 0.04)	0.23 (± 0.05)		0.36 (± 0.04)	0.06 (± 0.04)	0.06 (± 0.04)	0.05 (± 0.04)	0.05 (± 0.04)	0.36 (± 0.04)		0.05 (± 0.04)	0.04 (± 0.04)	0.03 (± 0.04)	−0.04 (± 0.04)	0.08 (± 0.04)
	HT5.5	0.84 (± 0.03)	0.96 (± 0.01)	0.87 (± 0.02)	0.92 (± 0.02)	0.97 (± 0.01)	0.92 (± 0.01)	0.93 (± 0.01)	1.00 (± 0.26 × 10−2)	0.94 (± 0.01)	0.93 (± 0.01)		0.85 (± 0.01)	0.83 (± 0.01)	0.97 (± 0.20 × 10−2)	0.85 (± 0.01)	0.84 (± 0.01)	0.95 (± 0.35 × 10−2)	0.84 (± 0.01)	0.84 (± 0.01)	0.93 (± 0.01)	0.82 (± 0.01)	0.83 (± 0.01)	0.93 (± 0.01)	0.81 (± 0.01)	0.82 (± 0.01)	0.89 (± 0.01)	0.79 (± 0.02)	0.77 (± 0.02)		0.63 (± 0.03)	0.29 (± 0.04)	−0.45 (± 0.03)	−0.03 (± 0.04)	−0.14 (± 0.05)	0.38 (± 0.05)		0.38 (± 0.04)	0.17 (± 0.04)	0.18 (± 0.05)	0.15 (± 0.04)	0.15 (± 0.04)	0.39 (± 0.04)		0.03 (± 0.05)	0.06 (± 0.05)	0.08 (± 0.05)	0.04 (± 0.05)	0.07 (± 0.05)
	DBH5.5	0.79 (± 0.04)	0.90 (± 0.02)	0.94 (± 0.01)	0.98 (± 0.01)	0.91 (± 0.02)	0.98 (± 0.49 × 10−2)	0.99 (± 0.46 × 10−2)	0.95 (± 0.01)	1.00 (± 0.83 × 10−3)	0.99 (± 0.24 × 10−2)	0.94 (± 0.01)		0.97 (± 0.17 × 10−2)	0.84 (± 0.01)	0.99 (± 0.94 × 10−3)	0.97 (± 0.23 × 10−2)	0.83 (± 0.01)	0.97 (± 0.18 × 10−2)	0.96 (± 0.28 × 10−2)	0.87 (± 0.01)	0.95 (± 0.38 × 10−2)	0.94 (± 0.46 × 10−2)	0.88 (± 0.01)	0.95 (± 0.38 × 10−2)	0.94 (± 0.47 × 10−2)	0.85 (± 0.01)	0.93 (± 0.01)	0.92 (± 0.01)		0.54 (± 0.03)	0.10 (± 0.04)	−0.41 (± 0.03)	−0.16 (± 0.04)	−0.18 (± 0.04)	0.28 (± 0.05)		0.43 (± 0.03)	0.08 (± 0.04)	0.06 (± 0.04)	0.06 (± 0.04)	0.06 (± 0.04)	0.42 (± 0.03)		0.05 (± 0.04)	0.03 (± 0.04)	0.02 (± 0.04)	−0.04 (± 0.05)	0.10 (± 0.04)
	V5.5	0.76 (± 0.04)	0.86 (± 0.03)	0.91 (± 0.02)	0.95 (± 0.01)	0.88 (± 0.02)	0.95 (± 0.01)	0.97 (± 0.01)	0.93 (± 0.02)	0.99 (± 0.37 × 10−2)	1.00 (± 0.11 × 10−2)	0.92 (± 0.02)	0.99 (± 0.24 × 10−2)		0.81 (± 0.01)	0.97 (± 0.22 × 10−2)	0.98 (± 0.12 × 10−2)	0.80 (± 0.01)	0.95 (± 0.33 × 10−2)	0.97 (± 0.21 × 10−2)	0.83 (± 0.01)	0.92 (± 0.01)	0.94 (± 0.47 × 10−2)	0.85 (± 0.01)	0.92 (± 0.01)	0.94 (± 0.49 × 10−2)	0.81 (± 0.02)	0.90 (± 0.01)	0.90 (± 0.01)		0.48 (± 0.03)	0.11 (± 0.04)	−0.35 (± 0.03)	−0.10 (± 0.04)	−0.16 (± 0.04)	0.24 (± 0.05)		0.37 (± 0.04)	0.07 (± 0.04)	0.07 (± 0.04)	0.05 (± 0.04)	0.06 (± 0.04)	0.36 (± 0.04)		0.04 (± 0.04)	0.03 (± 0.04)	0.02 (± 0.04)	−0.03 (± 0.04)	0.08 (± 0.04)
	HT6.5	0.83 (± 0.04)	0.94 (± 0.02)	0.84 (± 0.03)	0.87 (± 0.03)	0.97 (± 0.01)	0.91 (± 0.02)	0.91 (± 0.02)	1.00 (± 0.01)	0.93 (± 0.02)	0.92 (± 0.02)	1.00 (± 0.22 × 10−2)	0.93 (± 0.02)	0.92 (± 0.02)		0.82 (± 0.01)	0.81 (± 0.01)	0.99 (± 0.44 × 10−3)	0.82 (± 0.01)	0.80 (± 0.01)	0.95 (± 0.42 × 10−2)	0.77 (± 0.02)	0.78 (± 0.02)	0.94 (± 0.01)	0.77 (± 0.02)	0.77 (± 0.02)	0.89 (± 0.01)	0.74 (± 0.02)	0.73 (± 0.02)		0.58 (± 0.03)	0.28 (± 0.04)	−0.40 (± 0.04)	−0.02 (± 0.04)	−0.13 (± 0.05)	0.32 (± 0.05)		0.36 (± 0.04)	0.12 (± 0.05)	0.14 (± 0.05)	0.11 (± 0.05)	0.08 (± 0.05)	0.37 (± 0.04)		0.04 (± 0.05)	0.06 (± 0.05)	0.08 (± 0.05)	0.04 (± 0.05)	0.05 (± 0.05)
	DBH6.5	0.78 (± 0.05)	0.89 (± 0.03)	0.94 (± 0.01)	0.96 (± 0.02)	0.92 (± 0.02)	0.98 (± 0.01)	0.98 (± 0.01)	0.97 (± 0.01)	1.00 (± 0.22 × 10−2)	1.00 (± 0.34 × 10−2)	0.96 (± 0.01)	1.00 (± 0.11 × 10−2)	1.00 (± 0.26 × 10−2)	0.93 (± 0.02)		0.98 (± 0.17 × 10−2)	0.81 (± 0.01)	0.99 (± 0.65 × 10−3)	0.97 (± 0.23 × 10−2)	0.86 (± 0.01)	0.96 (± 0.31 × 10−2)	0.95 (± 0.41 × 10−2)	0.87 (± 0.01)	0.96 (± 0.30 × 10−2)	0.95 (± 0.42 × 10−2)	0.85 (± 0.01)	0.94 (± 0.42 × 10−2)	0.93 (± 0.01)		0.49 (± 0.03)	0.10 (± 0.04)	−0.37 (± 0.03)	−0.13 (± 0.04)	−0.20 (± 0.04)	0.28 (± 0.05)		0.41 (± 0.03)	0.03 (± 0.04)	0.03 (± 0.04)	0.02 (± 0.04)	0.01 (± 0.04)	0.39 (± 0.04)		0.04 (± 0.04)	0.02 (± 0.04)	0.02 (± 0.04)	−0.03 (± 0.04)	0.07 (± 0.04)
	V6.5	0.75 (± 0.05)	0.88 (± 0.03)	0.92 (± 0.02)	0.95 (± 0.02)	0.92 (± 0.02)	0.97 (± 0.01)	0.98 (± 0.01)	0.96 (± 0.02)	0.99 (± 0.43 × 10−2)	1.00 (± 0.31 × 10−2)	0.94 (± 0.02)	1.00 (± 0.28 × 10−2)	1.00 (± 0.15 × 10−2)	0.92 (± 0.02)	1.00 (± 0.23 × 10−2)		0.82 (± 0.01)	0.97 (± 0.22 × 10−2)	0.99 (± 0.70 × 10−3)	0.86 (± 0.01)	0.94 (± 0.45 × 10−2)	0.95 (± 0.35 × 10−2)	0.87 (± 0.01)	0.94 (± 0.43 × 10−2)	0.96 (± 0.36 × 10−2)	0.82 (± 0.02)	0.93 (± 0.01)	0.93 (± 0.01)		0.46 (± 0.03)	0.09 (± 0.04)	−0.34 (± 0.04)	−0.10 (± 0.04)	−0.19 (± 0.04)	0.22 (± 0.05)		0.36 (± 0.04)	0.02 (± 0.04)	0.04 (± 0.05)	0.01 (± 0.04)	−0.01 (± 0.04)	0.34 (± 0.04)		0.05 (± 0.04)	0.05 (± 0.04)	0.03 (± 0.04)	−0.02 (± 0.05)	0.04 (± 0.04)
	HT8	0.81 (± 0.04)	0.93 (± 0.02)	0.84 (± 0.03)	0.87 (± 0.03)	0.96 (± 0.01)	0.91 (± 0.02)	0.91 (± 0.02)	1.00 (± 0.01)	0.93 (± 0.02)	0.92 (± 0.02)	1.00 (± 0.32 × 10−2)	0.93 (± 0.02)	0.91 (± 0.02)	1.00 (± 0.39 × 10−3)	0.93 (± 0.02)	0.91 (± 0.02)		0.81 (± 0.01)	0.80 (± 0.01)	0.95 (± 0.38 × 10−2)	0.77 (± 0.02)	0.78 (± 0.02)	0.95 (± 0.45 × 10−2)	0.77 (± 0.02)	0.78 (± 0.02)	0.91 (± 0.01)	0.74 (± 0.02)	0.74 (± 0.02)		0.57 (± 0.03)	0.24 (± 0.04)	−0.38 (± 0.03)	−0.04 (± 0.04)	−0.14 (± 0.04)	0.31 (± 0.05)		0.36 (± 0.04)	0.09 (± 0.04)	0.10 (± 0.04)	0.07 (± 0.04)	0.04 (± 0.04)	0.36 (± 0.04)		0.04 (± 0.04)	0.05 (± 0.04)	0.08 (± 0.04)	0.04 (± 0.05)	0.06 (± 0.04)
	DBH8	0.76 (± 0.05)	0.89 (± 0.03)	0.92 (± 0.02)	0.95 (± 0.02)	0.92 (± 0.02)	0.97 (± 0.01)	0.97 (± 0.01)	0.97 (± 0.02)	0.99 (± 0.46 × 10−2)	0.99 (± 0.01)	0.95 (± 0.01)	1.00 (± 0.25 × 10−2)	0.99 (± 0.48 × 10−2)	0.93 (± 0.02)	1.00 (± 0.76 × 10−3)	0.99 (± 0.28 × 10−2)	0.93 (± 0.02)		0.98 (± 0.17 × 10−2)	0.86 (± 0.01)	0.98 (± 0.19 × 10−2)	0.96 (± 0.33 × 10−2)	0.88 (± 0.01)	0.98 (± 0.19 × 10−2)	0.96 (± 0.31 × 10−2)	0.85 (± 0.01)	0.96 (± 0.30 × 10−2)	0.95 (± 0.46 × 10−2)		0.48 (± 0.03)	0.09 (± 0.04)	−0.36 (± 0.03)	−0.11 (± 0.04)	−0.22 (± 0.04)	0.27 (± 0.05)		0.42 (± 0.04)	0.04 (± 0.04)	0.04 (± 0.04)	0.02 (± 0.04)	0.01 (± 0.04)	0.40 (± 0.04)		0.02 (± 0.04)	0.02 (± 0.04)	0.03 (± 0.04)	−0.01 (± 0.04)	0.06 (± 0.04)
	V8	0.75 (± 0.05)	0.87 (± 0.03)	0.91 (± 0.02)	0.94 (± 0.02)	0.91 (± 0.02)	0.96 (± 0.01)	0.97 (± 0.01)	0.96 (± 0.02)	0.99 (± 0.01)	1.00 (± 0.41 × 10−2)	0.95 (± 0.01)	1.00 (± 0.33 × 10−2)	1.00 (± 0.25 × 10−2)	0.92 (± 0.02)	1.00 (± 0.28 × 10−2)	1.00 (± 0.85 × 10−3)	0.91 (± 0.02)	1.00 (± 0.2 × 10−2)		0.84 (± 0.01)	0.95 (± 0.35 × 10−2)	0.97 (± 0.25 × 10−2)	0.86 (± 0.01)	0.96 (± 0.34 × 10−2)	0.97 (± 0.24 × 10−2)	0.81 (± 0.02)	0.94 (± 0.46 × 10−2)	0.94 (± 0.49 × 10−2)		0.45 (± 0.03)	0.08 (± 0.04)	−0.33 (± 0.04)	−0.09 (± 0.04)	−0.21 (± 0.04)	0.23 (± 0.05)		0.36 (± 0.04)	0.03 (± 0.04)	0.04 (± 0.04)	0.01 (± 0.04)	−0.38 (± 0.04) × 10−2	0.35 (± 0.04)		0.03 (± 0.04)	0.03 (± 0.04)	0.03 (± 0.04)	−0.01 (± 0.04)	0.05 (± 0.04)
	HT10	0.74 (± 0.05)	0.89 (± 0.03)	0.84 (± 0.03)	0.86 (± 0.03)	0.94 (± 0.02)	0.92 (± 0.02)	0.91 (± 0.02)	1.00 (± 0.01)	0.95 (± 0.01)	0.94 (± 0.02)	1.00 (± 0.01)	0.96 (± 0.01)	0.94 (± 0.02)	1.00 (± 0.45 × 10−2)	0.96 (± 0.02)	0.95 (± 0.02)	1.00 (± 0.34 × 10−2)	0.95 (± 0.01)	0.94 (± 0.02)		0.83 (± 0.01)	0.81 (± 0.01)	0.99 (± 0.82 × 10−3)	0.83 (± 0.01)	0.81 (± 0.01)	0.93 (± 0.01)	0.81 (± 0.01)	0.80 (± 0.02)		0.51 (± 0.03)	0.15 (± 0.04)	−0.38 (± 0.04)	−0.03 (± 0.04)	−0.16 (± 0.04)	0.32 (± 0.05)		0.37 (± 0.04)	0.02 (± 0.04)	0.03 (± 0.05)	0.03 (± 0.04)	0.01 (± 0.04)	0.36 (± 0.04)		0.04 (± 0.04)	0.07 (± 0.04)	0.06 (± 0.04)	0.06 (± 0.04)	0.01 (± 0.04)
	DBH10	0.75 (± 0.05)	0.90 (± 0.03)	0.91 (± 0.02)	0.94 (± 0.02)	0.93 (± 0.02)	0.96 (± 0.01)	0.96 (± 0.01)	0.96 (± 0.02)	0.98 (± 0.01)	0.98 (± 0.01)	0.95 (± 0.02)	0.99 (± 0.45 × 10−2)	0.99 (± 0.01)	0.92 (± 0.02)	0.99 (± 0.37 × 10−2)	0.99 (± 0.01)	0.91 (± 0.02)	0.99 (± 0.22 × 10−2)	0.99 (± 0.41 × 10−2)	0.93 (± 0.02)		0.98 (± 0.15 × 10−2)	0.84 (± 0.01)	0.99 (± 0.61 × 10−3)	0.98 (± 0.20 × 10−2)	0.82 (± 0.01)	0.98 (± 0.18 × 10−2)	0.96 (± 0.31 × 10−2)		0.42 (± 0.03)	0.06 (± 0.04)	−0.32 (± 0.04)	−0.09 (± 0.04)	−0.21 (± 0.04)	0.25 (± 0.05)		0.42 (± 0.03)	0.05 (± 0.04)	0.05 (± 0.04)	0.01 (± 0.04)	−0.59 (± 0.04) × 10−3	0.40 (± 0.04)		−0.87 (± 0.04) × 10−3	0.01 (± 0.04)	0.02 (± 0.04)	0.01 (± 0.04)	0.04 (± 0.04)
	V10	0.70 (± 0.07)	0.86 (± 0.04)	0.90 (± 0.03)	0.92 (± 0.03)	0.92 (± 0.02)	0.96 (± 0.01)	0.96 (± 0.02)	0.96 (± 0.02)	0.99 (± 0.01)	0.99 (± 0.01)	0.96 (± 0.02)	1.00 (± 0.01)	0.99 (± 0.01)	0.93 (± 0.02)	0.99 (± 0.49 × 10−2)	0.99 (± 0.45 × 10−2)	0.92 (± 0.02)	0.99 (± 0.37 × 10−2)	0.99 (± 0.31 × 10−2)	0.91 (± 0.03)	1.00 (± 0.18 × 10−2)		0.85 (± 0.01)	0.97 (± 0.20 × 10−2)	0.99 (± 0.65 × 10−3)	0.80 (± 0.02)	0.96 (± 0.31 × 10−2)	0.97 (± 0.24 × 10−2)		0.35 (± 0.04)	0.01 (± 0.04)	−0.29 (± 0.04)	−0.07 (± 0.04)	−0.23 (± 0.04)	0.21 (± 0.05)		0.33 (± 0.04)	−0.01 (± 0.04)	−0.58 (± 0.04) × 10−3	−0.02 (± 0.04)	−0.04 (± 0.04)	0.31 (± 0.04)		0.02 (± 0.04)	0.03 (± 0.04)	0.02 (± 0.04)	0.11 (± 0.04) × 10−2	0.02 (± 0.04)
	HT12	0.74 (± 0.06)	0.88 (± 0.03)	0.84 (± 0.03)	0.85 (± 0.04)	0.93 (± 0.02)	0.92 (± 0.02)	0.91 (± 0.02)	1.00 (± 0.01)	0.95 (± 0.01)	0.95 (± 0.02)	1.00 (± 0.01)	0.96 (± 0.01)	0.95 (± 0.02)	1.00 (± 0.01)	0.96 (± 0.01)	0.96 (± 0.02)	1.00 (± 0.44 × 10−2)	0.96 (± 0.01)	0.96 (± 0.02)	1.00 (± 0.98 × 10−3)	0.95 (± 0.02)	0.93 (± 0.02)		0.84 (± 0.01)	0.82 (± 0.01)	0.95 (± 0.46 × 10−2)	0.81 (± 0.01)	0.81 (± 0.02)		0.51 (± 0.03)	0.14 (± 0.04)	−0.37 (± 0.04)	−0.07 (± 0.04)	−0.15 (± 0.04)	0.32 (± 0.05)		0.36 (± 0.04)	0.01 (± 0.04)	0.02 (± 0.05)	0.04 (± 0.04)	0.01 (± 0.04)	0.33 (± 0.04)		0.03 (± 0.04)	0.05 (± 0.04)	0.05 (± 0.04)	0.03 (± 0.05)	0.01 (± 0.05)
	DBH12	0.75 (± 0.05)	0.89 (± 0.03)	0.90 (± 0.02)	0.93 (± 0.03)	0.93 (± 0.02)	0.96 (± 0.01)	0.96 (± 0.01)	0.97 (± 0.02)	0.98 (± 0.01)	0.98 (± 0.01)	0.95 (± 0.02)	0.99 (± 0.49 × 10−2)	0.98 (± 0.01)	0.93 (± 0.02)	0.99 (± 0.40 × 10−2)	0.99 (± 0.01)	0.91 (± 0.02)	0.99 (± 0.24 × 10−2)	0.99 (± 0.42 × 10−2)	0.93 (± 0.02)	1.00 (± 0.63 × 10−3)	1.00 (± 0.24 × 10−2)	0.95 (± 0.02)		0.98 (± 0.14 × 10−2)	0.82 (± 0.02)	0.99 (± 0.98 × 10−3)	0.97 (± 0.25 × 10−2)		0.42 (± 0.03)	0.07 (± 0.04)	−0.31 (± 0.04)	−0.08 (± 0.04)	−0.22 (± 0.04)	0.26 (± 0.05)		0.41 (± 0.03)	0.04 (± 0.04)	0.05 (± 0.04)	0.01 (± 0.04)	0.30 (± 0.04) × 10−2	0.39 (± 0.04)		0.01 (± 0.04)	0.02 (± 0.04)	0.03 (± 0.04)	0.01 (± 0.04)	0.06 (± 0.04)
	V12	0.71 (± 0.07)	0.84 (± 0.04)	0.88 (± 0.03)	0.89 (± 0.03)	0.90 (± 0.03)	0.94 (± 0.02)	0.94 (± 0.02)	0.95 (± 0.02)	0.98 (± 0.01)	0.98 (± 0.01)	0.95 (± 0.02)	0.99 (± 0.01)	0.98 (± 0.01)	0.93 (± 0.03)	0.99 (± 0.01)	0.99 (± 0.01)	0.91 (± 0.02)	0.99 (± 0.38 × 10−2)	0.99 (± 0.35 × 10−2)	0.91 (± 0.03)	1.00 (± 0.24 × 10−2)	1.00 (± 0.95 × 10−3)	0.92 (± 0.03)	1.00 (± 0.17 × 10−2)		0.80 (± 0.02)	0.97 (± 0.26 × 10−2)	0.98 (± 0.18 × 10−2)		0.37 (± 0.04)	0.36 (± 0.04) × 10−2	−0.29 (± 0.04)	−0.10 (± 0.04)	−0.21 (± 0.04)	0.22 (± 0.05)		0.32 (± 0.04)	−0.03 (± 0.04)	−0.02 (± 0.05)	−0.17 (± 0.04) × 10−2	−0.03 (± 0.04)	0.29 (± 0.04)		0.04 (± 0.04)	0.04 (± 0.04)	0.03 (± 0.04)	−0.01 (± 0.04)	0.03 (± 0.05)
	HT15	0.72 (± 0.07)	0.87 (± 0.04)	0.84 (± 0.04)	0.86 (± 0.04)	0.93 (± 0.02)	0.92 (± 0.02)	0.92 (± 0.03)	1.00 (± 0.01)	0.95 (± 0.02)	0.94 (± 0.02)	1.00 (± 0.01)	0.96 (± 0.02)	0.93 (± 0.03)	1.00 (± 0.01)	0.96 (± 0.02)	0.95 (± 0.02)	1.00 (± 0.01)	0.95 (± 0.02)	0.94 (± 0.02)	1.00 (± 0.01)	0.92 (± 0.02)	0.90 (± 0.03)	1.00 (± 0.01)	0.92 (± 0.03)	0.89 (± 0.03)		0.79 (± 0.02)	0.80 (± 0.02)		0.48 (± 0.04)	0.15 (± 0.05)	−0.32 (± 0.04)	−0.04 (± 0.05)	−0.14 (± 0.05)	0.33 (± 0.06)		0.32 (± 0.05)	0.05 (± 0.05)	0.05 (± 0.05)	0.05 (± 0.05)	0.03 (± 0.05)	0.33 (± 0.05)		0.03 (± 0.05)	0.04 (± 0.05)	0.03 (± 0.05)	0.01 (± 0.05)	0.05 (± 0.05)
	DBH15	0.72 (± 0.07)	0.88 (± 0.04)	0.91 (± 0.03)	0.93 (± 0.03)	0.92 (± 0.03)	0.96 (± 0.02)	0.96 (± 0.02)	0.96 (± 0.02)	0.98 (± 0.01)	0.98 (± 0.01)	0.95 (± 0.02)	0.99 (± 0.01)	0.98 (± 0.01)	0.92 (± 0.03)	0.98 (± 0.01)	0.97 (± 0.01)	0.91 (± 0.03)	0.99 (± 0.39 × 10−2)	0.98 (± 0.01)	0.92 (± 0.03)	1.00 (± 0.24 × 10−2)	0.99 (± 0.48 × 10−2)	0.94 (± 0.02)	1.00 (± 0.16 × 10−2)	1.00 (± 0.38 × 10−2)	0.89 (± 0.03)		0.98 (± 0.17 × 10−2)		0.38 (± 0.04)	0.03 (± 0.04)	−0.31 (± 0.04)	−0.08 (± 0.04)	−0.20 (± 0.04)	0.24 (± 0.05)		0.39 (± 0.04)	0.03 (± 0.04)	0.03 (± 0.04)	0.04 (± 0.04)	−0.48 (± 0.04) × 10−3	0.37 (± 0.04)		0.01 (± 0.04)	0.01 (± 0.04)	0.02 (± 0.04)	−0.01 (± 0.04)	0.03 (± 0.04)
	V15	0.66 (± 0.09)	0.84 (± 0.05)	0.87 (± 0.04)	0.88 (± 0.04)	0.89 (± 0.04)	0.94 (± 0.02)	0.94 (± 0.03)	0.94 (± 0.03)	0.98 (± 0.01)	0.97 (± 0.02)	0.93 (± 0.03)	0.98 (± 0.01)	0.97 (± 0.01)	0.91 (± 0.04)	0.98 (± 0.01)	0.98 (± 0.01)	0.88 (± 0.04)	0.99 (± 0.01)	0.98 (± 0.01)	0.90 (± 0.04)	1.00 (± 0.47 × 10−2)	0.99 (± 0.47 × 10−2)	0.91 (± 0.03)	1.00 (± 0.41 × 10−2)	0.99 (± 0.41 × 10−2)	0.88 (± 0.04)	1.00 (± 0.28 × 10−2)			0.35 (± 0.04)	−0.43 (± 0.05) × 10−2	−0.28 (± 0.04)	−0.11 (± 0.05)	−0.17 (± 0.05)	0.21 (± 0.06)		0.31 (± 0.05)	−0.01 (± 0.05)	0.01 (± 0.05)	0.01 (± 0.05)	−0.01 (± 0.05)	0.28 (± 0.05)		0.04 (± 0.05)	0.05 (± 0.05)	0.02 (± 0.05)	−0.04 (± 0.05)	0.04 (± 0.05)
Wood property of the first rotation	BD8	0.82 (± 0.05)	0.86 (± 0.04)	0.61 (± 0.07)	0.65 (± 0.07)	0.86 (± 0.04)	0.72 (± 0.05)	0.69 (± 0.06)	0.85 (± 0.04)	0.73 (± 0.05)	0.68 (± 0.06)	0.83 (± 0.04)	0.72 (± 0.06)	0.66 (± 0.06)	0.83 (± 0.05)	0.70 (± 0.07)	0.69 (± 0.07)	0.82 (± 0.05)	0.71 (± 0.06)	0.67 (± 0.07)	0.76 (± 0.07)	0.68 (± 0.07)	0.60 (± 0.09)	0.79 (± 0.07)	0.68 (± 0.07)	0.65 (± 0.09)	0.79 (± 0.07)	0.65 (± 0.09)	0.64 (± 0.11)			0.40 (± 0.03)	−0.46 (± 0.03)	0.04 (± 0.04)	0.05 (± 0.04)	0.23 (± 0.05)		0.17 (± 0.04)	0.07 (± 0.04)	0.07 (± 0.04)	0.05 (± 0.04)	0.04 (± 0.04)	0.17 (± 0.04)		0.04 (± 0.04)	0.03 (± 0.04)	0.07 (± 0.04)	0.01 (± 0.04)	0.10 (± 0.04)
	CC8	0.27 (± 0.10)	0.46 (± 0.08)	0.01 (± 0.10)	0.14 (± 0.09)	0.56 (± 0.07)	0.16 (± 0.09)	0.23 (± 0.09)	0.44 (± 0.08)	0.23 (± 0.09)	0.27 (± 0.09)	0.43 (± 0.08)	0.27 (± 0.09)	0.28 (± 0.09)	0.46 (± 0.08)	0.31 (± 0.09)	0.32 (± 0.10)	0.39 (± 0.09)	0.30 (± 0.09)	0.27 (± 0.10)	0.32 (± 0.10)	0.32 (± 0.10)	0.21 (± 0.11)	0.30 (± 0.10)	0.31 (± 0.10)	0.20 (± 0.11)	0.41 (± 0.11)	0.22 (± 0.11)	0.26 (± 0.13)		0.34 (± 0.10)		−0.22 (± 0.04)	0.43 (± 0.03)	0.26 (± 0.04)	0.30 (± 0.05)		0.14 (± 0.04)	0.15 (± 0.04)	0.16 (± 0.04)	0.14 (± 0.04)	0.13 (± 0.04)	0.15 (± 0.04)		−0.44 (± 0.04) × 10−2	−0.02 (± 0.04)	0.03 (± 0.04)	−0.30 (± 0.04) × 10−2	0.02 (± 0.04)
	HC8	−0.77 (± 0.06)	−0.69 (± 0.07)	−0.59 (± 0.08)	−0.59 (± 0.08)	−0.71 (± 0.06)	−0.65 (± 0.07)	−0.59 (± 0.07)	−0.67 (± 0.07)	−0.56 (± 0.08)	−0.52 (± 0.08)	−0.66 (± 0.07)	−0.55 (± 0.08)	−0.51 (± 0.08)	−0.61 (± 0.08)	−0.55 (± 0.09)	−0.52 (± 0.09)	−0.61 (± 0.08)	−0.56 (± 0.08)	−0.53 (± 0.09)	−0.55 (± 0.09)	−0.53 (± 0.09)	−0.50 (± 0.10)	−0.55 (± 0.09)	−0.53 (± 0.09)	−0.53 (± 0.10)	−0.54 (± 0.10)	−0.57 (± 0.10)	−0.59 (± 0.11)		−0.80 (± 0.08)	−0.17 (± 0.11)		0.34 (± 0.03)	−0.37 (± 0.04)	−0.08 (± 0.05)		−0.12 (± 0.04)	0.04 (± 0.04)	0.01 (± 0.04)	0.03 (± 0.04)	−0.01 (± 0.04)	−0.11 (± 0.04)		0.06 (± 0.04)	0.03 (± 0.04)	0.02 (± 0.04)	−0.02 (± 0.04)	−0.02 (± 0.04)
	LC8	−0.13 (± 0.11)	−0.04 (± 0.11)	−0.36 (± 0.10)	−0.23 (± 0.10)	0.06 (± 0.11)	−0.26 (± 0.10)	−0.12 (± 0.10)	−0.03 (± 0.11)	−0.06 (± 0.10)	0.01 (± 0.10)	0.01 (± 0.11)	−0.03 (± 0.11)	0.02 (± 0.10)	0.09 (± 0.11)	0.04 (± 0.11)	0.05 (± 0.12)	0.06 (± 0.11)	0.03 (± 0.11)	0.04 (± 0.11)	0.18 (± 0.12)	0.05 (± 0.11)	0.10 (± 0.12)	0.08 (± 0.12)	0.06 (± 0.11)	0.04 (± 0.12)	0.22 (± 0.13)	0.40 (± 0.12) × 10−2	0.05 (± 0.14)		−0.08 (± 0.13)	0.82 (± 0.07)	0.37 (± 0.12)		−0.17 (± 0.04)	0.25 (± 0.05)		0.14 (± 0.04) × 10−2	0.09 (± 0.04)	0.07 (± 0.04)	0.09 (± 0.04)	0.06 (± 0.04)	0.03 (± 0.04)		0.01 (± 0.04)	−0.02 (± 0.04)	0.01 (± 0.04)	0.02 (± 0.04)	−0.07 (± 0.04)
	S/G8	0.05 (± 0.09)	−0.07 (± 0.08)	0.22 (± 0.08) × 10−2	0.02 (± 0.08)	−0.10 (± 0.08)	−0.04 (± 0.08)	−0.02 (± 0.08)	−0.11 (± 0.08)	−0.09 (± 0.08)	−0.08 (± 0.08)	−0.11 (± 0.08)	−0.09 (± 0.08)	−0.08 (± 0.08)	−0.10 (± 0.08)	−0.10 (± 0.08)	−0.11 (± 0.09)	−0.15 (± 0.08)	−0.15 (± 0.08)	−0.15 (± 0.08)	−0.15 (± 0.09)	−0.12 (± 0.08)	−0.16 (± 0.09)	−0.12 (± 0.09)	−0.13 (± 0.08)	−0.13 (± 0.09)	−0.14 (± 0.09)	−0.13 (± 0.09)	−0.07 (± 0.10)		0.13 (± 0.10)	0.12 (± 0.09)	−0.34 (± 0.09)	−0.32 (± 0.10)		−0.02 (± 0.05)		−0.03 (± 0.04)	−0.03 (± 0.04)	−0.02 (± 0.04)	−0.03 (± 0.04)	−0.77 (± 0.04) × 10−3	−0.04 (± 0.04)		−0.02 (± 0.04)	0.01 (± 0.04)	0.02 (± 0.04)	0.04 (± 0.04)	−0.38 (± 0.04) × 10−2
	BD15	0.75 (± 0.12)	0.73 (± 0.10)	0.23 (± 0.14)	0.39 (± 0.13)	0.73 (± 0.10)	0.42 (± 0.13)	0.48 (± 0.12)	0.61 (± 0.12)	0.44 (± 0.13)	0.46 (± 0.12)	0.64 (± 0.11)	0.46 (± 0.13)	0.48 (± 0.12)	0.69 (± 0.13)	0.45 (± 0.13)	0.47 (± 0.14)	0.67 (± 0.13)	0.43 (± 0.13)	0.44 (± 0.14)	0.55 (± 0.14)	0.43 (± 0.14)	0.41 (± 0.15)	0.42 (± 0.15)	0.40 (± 0.14)	0.34 (± 0.16)	0.53 (± 0.16)	0.32 (± 0.15)	0.38 (± 0.18)		0.68 (± 0.16)	0.63 (± 0.14)	−0.25 (± 0.17)	0.53 (± 0.17)	−0.24 (± 0.13) × 10−2			0.09 (± 0.06)	0.07 (± 0.06)	0.01 (± 0.06)	0.03 (± 0.06)	−0.03 (± 0.06)	0.13 (± 0.06)		−0.07 (± 0.06)	−0.05 (± 0.06)	−0.03 (± 0.06)	0.01 (± 0.06)	−0.02 (± 0.06)
Coppicing	NS0.5	0.45 (± 0.12)	0.76 (± 0.09)	0.65 (± 0.10)	0.67 (± 0.10)	0.72 (± 0.08)	0.68 (± 0.08)	0.65 (± 0.09)	0.67 (± 0.09)	0.61 (± 0.09)	0.57 (± 0.09)	0.66 (± 0.08)	0.65 (± 0.08)	0.57 (± 0.09)	0.62 (± 0.09)	0.62 (± 0.09)	0.60 (± 0.10)	0.59 (± 0.10)	0.62 (± 0.09)	0.56 (± 0.10)	0.51 (± 0.11)	0.59 (± 0.10)	0.51 (± 0.11)	0.54 (± 0.11)	0.60 (± 0.10)	0.53 (± 0.12)	0.50 (± 0.12)	0.60 (± 0.11)	0.47 (± 0.13)		0.38 (± 0.14)	0.40 (± 0.13)	−0.31 (± 0.15)	0.26 (± 0.16)	0.03 (± 0.12)	−0.11 (± 0.21)			0.35 (± 0.03)	0.34 (± 0.04)	0.17 (± 0.04)	0.19 (± 0.04)	0.91 (± 0.01)		0.04 (± 0.04)	0.03 (± 0.04)	0.05 (± 0.04)	0.30 (± 0.04) × 10−2	0.01 (± 0.04)
	HTs10.5	0.32 (± 0.14)	0.57 (± 0.11)	0.25 (± 0.14)	0.33 (± 0.14)	0.65 (± 0.09)	0.32 (± 0.14)	0.37 (± 0.13)	0.36 (± 0.13)	0.32 (± 0.13)	0.31 (± 0.13)	0.35 (± 0.12)	0.33 (± 0.13)	0.29 (± 0.13)	0.31 (± 0.14)	0.33 (± 0.14)	0.34 (± 0.15)	0.33 (± 0.13)	0.33 (± 0.14)	0.31 (± 0.14)	0.34 (± 0.15)	0.38 (± 0.14)	0.33 (± 0.15)	0.29 (± 0.16)	0.38 (± 0.15)	0.33 (± 0.16)	0.37 (± 0.16)	0.39 (± 0.16)	0.34 (± 0.18)		0.17 (± 0.16)	0.28 (± 0.15)	0.05 (± 0.17)	0.40 (± 0.17)	−0.19 (± 0.13)	0.15 (± 0.23)		0.94 (± 0.15)		0.89 (± 0.01)	0.79 (± 0.01)	0.74 (± 0.02)	0.44 (± 0.03)		−0.13 (± 0.04)	−0.03 (± 0.04)	0.08 (± 0.04)	0.12 (± 0.04)	0.01 (± 0.04)
	HTs20.5	0.15 (± 0.13)	0.43 (± 0.11)	0.15 (± 0.13)	0.21 (± 0.12)	0.53 (± 0.10)	0.23 (± 0.12)	0.27 (± 0.12)	0.31 (± 0.12)	0.26 (± 0.12)	0.25 (± 0.12)	0.32 (± 0.11)	0.26 (± 0.12)	0.25 (± 0.12)	0.32 (± 0.12)	0.31 (± 0.13)	0.34 (± 0.13)	0.31 (± 0.12)	0.30 (± 0.12)	0.28 (± 0.13)	0.34 (± 0.13)	0.37 (± 0.13)	0.31 (± 0.14)	0.32 (± 0.14)	0.38 (± 0.13)	0.38 (± 0.14)	0.41 (± 0.14)	0.38 (± 0.14)	0.43 (± 0.16)		0.21 (± 0.15)	0.27 (± 0.13)	−0.10 (± 0.15)	0.26 (± 0.15)	−0.12 (± 0.12)	0.03 (± 0.21)		0.81 (± 0.13)	0.99 (± 0.02)		0.74 (± 0.02)	0.82 (± 0.01)	0.46 (± 0.03)		−0.09 (± 0.04)	0.03 (± 0.04)	0.10 (± 0.04)	0.10 (± 0.04)	0.02 (± 0.04)
	GDs10.5	−0.17 (± 0.18)	0.39 (± 0.16)	0.12 (± 0.18)	0.21 (± 0.17)	0.46 (± 0.14)	0.16 (± 0.17)	0.22 (± 0.16)	0.18 (± 0.16)	0.19 (± 0.16)	0.18 (± 0.16)	0.19 (± 0.15)	0.18 (± 0.16)	0.16 (± 0.16)	0.09 (± 0.17)	0.15 (± 0.17)	0.14 (± 0.18)	0.09 (± 0.17)	0.13 (± 0.17)	0.10 (± 0.17)	0.12 (± 0.18)	0.15 (± 0.18)	0.15 (± 0.19)	0.12 (± 0.19)	0.17 (± 0.18)	0.18 (± 0.19)	0.34 (± 0.19)	0.18 (± 0.19)	0.24 (± 0.21)		−0.02 (± 0.20)	0.33 (± 0.18)	0.15 (± 0.21)	0.54 (± 0.21)	−0.20 (± 0.16)	−0.33 (± 0.30)		0.65 (± 0.24)	0.91 (± 0.09)	0.94 (± 0.09)		0.77 (± 0.02)	0.29 (± 0.04)		−0.07 (± 0.04)	−0.01 (± 0.04)	0.07 (± 0.04)	0.06 (± 0.04)	0.01 (± 0.04)
	GDs20.5	−0.13 (± 0.15)	0.32 (± 0.14)	0.13 (± 0.14)	0.17 (± 0.14)	0.41 (± 0.12)	0.15 (± 0.14)	0.20 (± 0.13)	0.16 (± 0.14)	0.17 (± 0.13)	0.16 (± 0.13)	0.18 (± 0.13)	0.18 (± 0.14)	0.17 (± 0.13)	0.06 (± 0.14)	0.17 (± 0.14)	0.18 (± 0.15)	0.08 (± 0.14)	0.14 (± 0.14)	0.12 (± 0.14)	0.17 (± 0.15)	0.21 (± 0.15)	0.20 (± 0.15)	0.15 (± 0.16)	0.23 (± 0.15)	0.24 (± 0.16)	0.30 (± 0.16)	0.24 (± 0.16)	0.32 (± 0.18)		−0.03 (± 0.17)	0.30 (± 0.15)	0.01 (± 0.17)	0.33 (± 0.17)	−0.15 (± 0.13)	−0.10 (± 0.23)		0.71 (± 0.18)	1.00 (± 0.07)	1.00 (± 0.04)	0.99 (± 0.07)		0.33 (± 0.04)		−0.07 (± 0.04)	−0.40 (± 0.04) × 10−2	0.07 (± 0.04)	0.07 (± 0.04)	0.02 (± 0.04)
	CP0.5	0.45 (± 0.12)	0.72 (± 0.09)	0.69 (± 0.09)	0.71 (± 0.10)	0.73 (± 0.08)	0.72 (± 0.08)	0.71 (± 0.08)	0.69 (± 0.08)	0.68 (± 0.08)	0.65 (± 0.09)	0.69 (± 0.08)	0.71 (± 0.08)	0.66 (± 0.09)	0.65 (± 0.09)	0.69 (± 0.09)	0.69 (± 0.10)	0.61 (± 0.09)	0.68 (± 0.09)	0.64 (± 0.10)	0.58 (± 0.11)	0.67 (± 0.09)	0.64 (± 0.11)	0.57 (± 0.11)	0.67 (± 0.10)	0.63 (± 0.11)	0.65 (± 0.11)	0.67 (± 0.10)	0.64 (± 0.13)		0.40 (± 0.14)	0.43 (± 0.13)	−0.20 (± 0.15)	0.40 (± 0.15)	−0.07 (± 0.12)	−0.07 (± 0.22)		0.99 (± 0.02)	0.98 (± 0.13)	0.85 (± 0.11)	0.67 (± 0.21)	0.70 (± 0.15)			0.04 (± 0.04)	0.02 (± 0.04)	0.04 (± 0.04)	−0.01 (± 0.04)	0.04 (± 0.04)
Chlorophyll fluorescence and content	F0	−0.60 (± 0.19)	−0.39 (± 0.21)	0.11 (± 0.20)	−0.38 (± 0.20) × 10−2	−0.38 (± 0.21)	0.10 (± 0.20)	0.01 (± 0.19)	−0.09 (± 0.20)	0.04 (± 0.19)	−0.04 (± 0.18)	−0.09 (± 0.19)	0.01 (± 0.19)	−0.02 (± 0.18)	−0.23 (± 0.21)	−0.11 (± 0.20)	−0.10 (± 0.20)	−0.16 (± 0.20)	−0.13 (± 0.19)	−0.08 (± 0.20)	−0.05 (± 0.21)	−0.14 (± 0.20)	−0.07 (± 0.21)	−0.01 (± 0.21)	−0.15 (± 0.20)	−0.09 (± 0.22)	−0.23 (± 0.23)	−0.18 (± 0.22)	−0.18 (± 0.24)		0.68 (± 0.23) × 10−3	0.14 (± 0.22) × 10−2	0.39 (± 0.24)	0.24 (± 0.26)	−0.16 (± 0.19)	0.03 (± 0.34)		−0.51 (± 0.29)	−0.60 (± 0.29)	−0.43 (± 0.27)	−0.49 (± 0.37)	−0.27 (± 0.30)	−0.54 (± 0.29)			0.76 (± 0.02)	0.57 (± 0.03)	−0.48 (± 0.03)	0.07 (± 0.04)
	Fm	0.16 (± 0.74)	0.61 (± 1.26)	0.95 (± 1.43)	0.87 (± 1.87)	0.88 (± 1.04)	0.91 (± 1.44)	0.93 (± 1.90)	0.80 (± 1.72)	0.90 (± 2.16)	0.83 (± 2.22)	0.95 (± 1.81)	0.85 (± 2.30)	0.83 (± 2.25)	0.75 (± 1.84)	0.88 (± 2.71)	0.95 (± 2.78)	0.78 (± 1.77)	0.93 (± 3.68)	0.83 (± 1.83)	0.98 (± 1.49)	0.90 (± 2.31)	0.96 (± 2.06)	0.90 (± 0.88)	0.92 (± 2.22)	1.00 (± 2.05)	0.80 (± 2.23)	0.89 (± 3.84)	0.89 (± 3.41)		0.97 (± 1.17)	0.81 (± 2.27)	0.24 (± 0.82)	0.95 (± 1.82)	−0.32 (± 1.34)	0.13 (± 1.26)		−0.90 (± 1.21)	0.10 (± 0.93)	0.81 (± 3.03)	0.87 (± 1.37)	0.90 (± 1.48)	−0.88 (± 1.99)		0.81 (± 0.49)		0.98 (± 0.16 × 10−2)	0.39 (± 0.04)	0.07 (± 0.04)
	Fv	0.69 (± 0.55)	0.79 (± 0.42)	0.74 (± 0.59)	0.63 (± 0.52)	0.96 (± 0.27)	0.74 (± 0.60)	0.72 (± 0.55)	0.75 (± 0.51)	0.66 (± 0.59)	0.64 (± 0.58)	0.93 (± 0.58)	0.62 (± 0.58)	0.65 (± 0.61)	0.81 (± 0.56)	0.73 (± 0.72)	0.74 (± 0.69)	0.77 (± 0.53)	0.71 (± 0.75)	0.79 (± 0.79)	0.78 (± 0.64)	0.86 (± 0.95)	0.82 (± 0.94)	0.86 (± 0.69)	0.86 (± 0.91)	0.80 (± 0.86)	0.79 (± 0.61)	0.55 (± 0.60)	0.64 (± 0.72)		0.99 (± 0.60)	0.89 (± 0.86)	−0.08 (± 0.41)	0.73 (± 0.70)	0.09 (± 0.30)	0.34 (± 0.68)		−0.48 (± 0.53)	0.44 (± 0.57)	0.76 (± 0.78)	1.00 (± 0.81)	1.00 (± 1.01)	−0.22 (± 0.47)		0.12 (± 0.97)	0.79 (± 1.21)		0.55 (± 0.03)	0.09 (± 0.04)
	Y(II)	0.88 (± 0.19)	0.78 (± 0.17)	0.31 (± 0.21)	0.33 (± 0.20)	0.89 (± 0.13)	0.29 (± 0.21)	0.34 (± 0.20)	0.50 (± 0.20)	0.25 (± 0.19)	0.31 (± 0.19)	0.57 (± 0.21)	0.24 (± 0.20)	0.27 (± 0.19)	0.60 (± 0.22)	0.36 (± 0.22)	0.35 (± 0.22)	0.57 (± 0.23)	0.37 (± 0.21)	0.34 (± 0.21)	0.49 (± 0.23)	0.39 (± 0.22)	0.32 (± 0.23)	0.45 (± 0.23)	0.41 (± 0.22)	0.31 (± 0.23)	0.48 (± 0.23)	0.30 (± 0.23)	0.22 (± 0.25)		0.54 (± 0.24)	0.49 (± 0.23)	−0.29 (± 0.25)	0.37 (± 0.24)	0.19 (± 0.18)	0.20 (± 0.33)		0.24 (± 0.28)	0.75 (± 0.30)	0.70 (± 0.29)	0.99 (± 0.41)	0.63 (± 0.32)	0.38 (± 0.28)		−0.94 (± 0.24)	−0.60 (± 2.68)	0.45 (± 0.53)		−0.03 (± 0.04)
	Fs	0.34 (± 0.18)	0.61 (± 0.16)	0.44 (± 0.17)	0.51 (± 0.17)	0.57 (± 0.16)	0.43 (± 0.17)	0.44 (± 0.17)	0.40 (± 0.17)	0.41 (± 0.17)	0.37 (± 0.16)	0.40 (± 0.17)	0.40 (± 0.17)	0.36 (± 0.16)	0.34 (± 0.17)	0.30 (± 0.17)	0.35 (± 0.19)	0.30 (± 0.17)	0.22 (± 0.17)	0.28 (± 0.18)	0.27 (± 0.19)	0.24 (± 0.18)	0.23 (± 0.19)	0.27 (± 0.19)	0.23 (± 0.18)	0.17 (± 0.19)	0.15 (± 0.20)	0.17 (± 0.19)	0.14 (± 0.21)		0.54 (± 0.21)	0.13 (± 0.19)	−0.13 (± 0.21)	−0.23 (± 0.21)	0.08 (± 0.16)	0.37 (± 0.30)		0.18 (± 0.24)	0.21 (± 0.26)	0.41 (± 0.23)	0.33 (± 0.32)	0.19 (± 0.26)	0.22 (± 0.24)		−0.33 (± 0.40)	0.80 (± 2.01)	0.90 (± 0.71)	0.21 (± 0.37)
	Fm'	0.36 (± 0.17)	0.62 (± 0.14)	0.45 (± 0.16)	0.51 (± 0.16)	0.54 (± 0.16)	0.42 (± 0.16)	0.42 (± 0.16)	0.44 (± 0.17)	0.39 (± 0.16)	0.35 (± 0.16)	0.44 (± 0.16)	0.39 (± 0.16)	0.34 (± 0.16)	0.35 (± 0.17)	0.28 (± 0.17)	0.30 (± 0.18)	0.32 (± 0.17)	0.21 (± 0.16)	0.24 (± 0.17)	0.28 (± 0.18)	0.19 (± 0.17)	0.15 (± 0.18)	0.27 (± 0.18)	0.20 (± 0.17)	0.11 (± 0.18)	0.11 (± 0.19)	0.07 (± 0.18)	0.04 (± 0.20)		0.58 (± 0.20)	0.16 (± 0.18)	−0.11 (± 0.20)	−0.20 (± 0.20)	0.08 (± 0.15)	0.41 (± 0.29)		0.12 (± 0.23)	0.11 (± 0.25)	0.31 (± 0.22)	0.38 (± 0.30)	0.18 (± 0.25)	0.18 (± 0.23)		−0.13 (± 0.35)	0.90 (± 1.75)	0.76 (± 0.70)	0.07 (± 0.35)	0.99 (± 0.03)
	Fv'	0.25 (± 0.39)	0.59 (± 0.42)	0.64 (± 0.51)	0.66 (± 0.51)	0.49 (± 0.49)	0.62 (± 0.51)	0.61 (± 0.54)	0.63 (± 0.57)	0.57 (± 0.50)	0.54 (± 0.50)	0.58 (± 0.52)	0.56 (± 0.52)	0.49 (± 0.48)	0.41 (± 0.47)	0.37 (± 0.45)	0.39 (± 0.47)	0.53 (± 0.55)	0.26 (± 0.39)	0.30 (± 0.41)	0.47 (± 0.54)	0.23 (± 0.39)	0.16 (± 0.38)	0.44 (± 0.50)	0.27 (± 0.38)	0.13 (± 0.38)	−0.06 (± 0.40)	−0.03 (± 0.38)	−0.14 (± 0.44)		0.53 (± 0.58)	0.08 (± 0.40)	−0.05 (± 0.42)	−0.33 (± 0.51)	0.24 (± 0.38)	0.33 (± 0.69)		0.16 (± 0.51)	−0.19 (± 0.56)	0.20 (± 0.48)	0.54 (± 0.72)	0.22 (± 0.55)	0.43 (± 0.57)		0.17 (± 0.71)	0.81 (± 1.56)	0.37 (± 1.21)	−0.47 (± 0.88)	0.88 (± 0.72)
	Y(II)'	−0.16 (± 0.24)	−0.30 (± 0.25)	−0.12 (± 0.22)	−0.08 (± 0.22)	−0.35 (± 0.23)	−0.13 (± 0.22)	−0.08 (± 0.21)	−0.03 (± 0.22)	−0.10 (± 0.21)	−0.05 (± 0.20)	0.01 (± 0.22)	−0.13 (± 0.22)	−0.07 (± 0.21)	0.03 (± 0.23)	−0.10 (± 0.22)	−0.10 (± 0.23)	0.21 (± 0.24)	−0.03 (± 0.22)	0.04 (± 0.22)	0.27 (± 0.26)	−0.02 (± 0.23)	0.02 (± 0.24)	0.35 (± 0.26)	0.02 (± 0.23)	0.15 (± 0.24)	−0.06 (± 0.25)	−0.05 (± 0.25)	−0.07 (± 0.27)		−0.19 (± 0.26)	−0.16 (± 0.24)	0.38 (± 0.30)	−0.01 (± 0.27)	0.07 (± 0.20)	−0.01 (± 0.36)		−0.25 (± 0.31)	−0.66 (± 0.40)	−0.70 (± 0.41)	−0.21 (± 0.42)	−0.55 (± 0.40)	−0.23 (± 0.31)		0.41 (± 0.49)	0.67 (± 2.08)	−0.47 (± 0.93)	−0.30 (± 0.49)	−0.60 (± 0.46)
	ETR	−0.95 (± 1.79)	−0.91 (± 3.22)	−0.87 (± 1.92)	−0.83 (± 2.30)	−0.98 (± 1.26)	−0.81 (± 2.53)	−0.66 (± 2.31)	−0.46 (± 1.67)	−0.48 (± 1.95)	−0.33 (± 1.28)	−0.34 (± 1.33)	−0.52 (± 1.97)	−0.44 (± 1.70)	−0.65 (± 2.64)	−0.62 (± 2.17)	−0.61 (± 2.09)	−0.46 (± 2.07)	−0.47 (± 1.75)	−0.58 (± 2.10)	−0.46 (± 2.27)	−0.44 (± 1.82)	−0.66 (± 2.36)	−0.23 (± 1.17)	−0.35 (± 1.43)	−0.55 (± 1.92)	−0.71 (± 2.92)	−0.77 (± 2.72)	−0.83 (± 2.31)		−0.35 (± 1.35)	0.46 (± 3.14)	0.99 (± 2.41)	0.86 (± 2.93)	0.10 (± 0.62)	0.29 (± 1.33)		−0.36 (± 1.86)	−0.11 (± 1.06)	−0.27 (± 1.24)	0.84 (± 1.13)	0.89 (± 1.81)	0.30 (± 2.04)		0.66 (± 2.98)	−0.25 (± 4.62)	−0.95 (± 2.80)	−0.83 (± 2.98)	−0.94 (± 1.14)
	NPQ	−0.29 (± 0.18)	−0.49 (± 0.17)	−0.32 (± 0.18)	−0.41 (± 0.18)	−0.28 (± 0.19)	−0.29 (± 0.18)	−0.29 (± 0.17)	−0.36 (± 0.18)	−0.33 (± 0.17)	−0.30 (± 0.17)	−0.31 (± 0.17)	−0.34 (± 0.17)	−0.29 (± 0.17)	−0.21 (± 0.18)	−0.21 (± 0.18)	−0.22 (± 0.19)	−0.20 (± 0.18)	−0.17 (± 0.18)	−0.16 (± 0.18)	−0.14 (± 0.20)	−0.14 (± 0.18)	−0.08 (± 0.19)	−0.19 (± 0.20)	−0.14 (± 0.18)	−0.09 (± 0.20)	−0.11 (± 0.21)	−0.12 (± 0.20)	−0.09 (± 0.22)		−0.41 (± 0.22)	0.08 (± 0.20)	0.16 (± 0.22)	0.42 (± 0.23)	−0.06 (± 0.16)	−0.38 (± 0.30)		−0.32 (± 0.25)	−0.01 (± 0.27)	−0.16 (± 0.24)	−0.14 (± 0.33)	0.01 (± 0.28)	−0.31 (± 0.24)		0.17 (± 0.36)	−0.79 (± 3.41)	−0.31 (± 0.86)	0.26 (± 0.36)	−0.87 (± 0.12)
	SPADR	0.19 (± 0.15)	0.02 (± 0.15)	0.05 (± 0.15)	0.09 (± 0.14)	−0.26 (± 0.15)	−0.02 (± 0.14)	−0.29 (± 0.14) × 10−2	0.08 (± 0.14)	0.01 (± 0.14)	0.06 (± 0.13)	0.09 (± 0.14)	0.01 (± 0.14)	0.06 (± 0.13)	0.09 (± 0.15)	0.02 (± 0.14)	0.05 (± 0.15)	0.05 (± 0.14)	0.03 (± 0.14)	0.07 (± 0.14)	0.17 (± 0.15)	0.06 (± 0.15)	0.08 (± 0.15)	0.08 (± 0.16)	0.08 (± 0.15)	0.01 (± 0.16)	0.04 (± 0.16)	−0.01 (± 0.16)	0.01 (± 0.18)		0.29 (± 0.16)	0.17 (± 0.16)	−0.39 (± 0.17)	−0.13 (± 0.17)	0.17 (± 0.13)	0.24 (± 0.24)		−0.32 (± 0.21)	−0.26 (± 0.23)	−0.10 (± 0.20)	−0.31 (± 0.29)	−0.13 (± 0.23)	−0.35 (± 0.21)		0.26 (± 0.32)	0.88 (± 1.88)	0.40 (± 0.60)	−0.12 (± 0.31)	−0.36 (± 0.28)
Growth of the second rotation	HTs11.5	0.14 (± 0.20)	0.61 (± 0.17)	−0.04 (± 0.19)	0.03 (± 0.19)	0.60 (± 0.16)	−0.05 (± 0.19)	0.01 (± 0.18)	0.36 (± 0.19)	0.10 (± 0.18)	0.16 (± 0.18)	0.36 (± 0.19)	0.05 (± 0.18)	0.14 (± 0.17)	0.30 (± 0.20)	0.12 (± 0.19)	0.17 (± 0.20)	0.30 (± 0.19)	0.10 (± 0.19)	0.16 (± 0.19)	0.32 (± 0.22)	0.20 (± 0.21)	0.31 (± 0.23)	0.32 (± 0.22)	0.17 (± 0.20)	0.27 (± 0.23)	0.34 (± 0.23)	0.20 (± 0.23)	0.36 (± 0.27)		0.37 (± 0.21)	0.30 (± 0.20)	−0.11 (± 0.23)	0.29 (± 0.23)	−0.23 (± 0.19)	−0.22 (± 0.33)		0.25 (± 0.28)	0.36 (± 0.26)	0.42 (± 0.24)	0.65 (± 0.29)	0.52 (± 0.25)	0.37 (± 0.28)		−0.57 (± 0.43)	0.98 (± 2.76)	0.97 (± 0.84)	1.00 (± 0.41)	−0.09 (± 0.36)
	HTs21.5	−0.01 (± 0.21)	0.35 (± 0.19)	−0.31 (± 0.19)	−0.24 (± 0.19)	0.54 (± 0.17)	−0.30 (± 0.18)	−0.21 (± 0.18)	0.19 (± 0.19)	−0.15 (± 0.18)	−0.06 (± 0.17)	0.17 (± 0.19)	−0.19 (± 0.18)	−0.11 (± 0.18)	0.15 (± 0.20)	−0.08 (± 0.19)	−0.11 (± 0.19)	0.16 (± 0.19)	−0.10 (± 0.18)	−0.09 (± 0.18)	0.13 (± 0.20)	−0.08 (± 0.19)	−0.07 (± 0.20)	0.10 (± 0.21)	−0.04 (± 0.19)	−0.08 (± 0.20)	0.26 (± 0.22)	−0.09 (± 0.20)	−0.11 (± 0.22)		0.16 (± 0.22)	0.44 (± 0.21)	0.11 (± 0.23)	0.31 (± 0.23)	−0.28 (± 0.19)	−0.26 (± 0.33)		−0.06 (± 0.27)	0.33 (± 0.24)	0.24 (± 0.23)	0.33 (± 0.30)	0.35 (± 0.24)	−0.03 (± 0.27)		−0.18 (± 0.40)	0.57 (± 1.75)	0.44 (± 0.71)	0.44 (± 0.39)	−0.36 (± 0.36)
	DBHs11.5	−0.31 (± 0.17)	0.11 (± 0.18)	0.07 (± 0.17)	0.02 (± 0.17)	0.16 (± 0.17)	−0.02 (± 0.16)	−0.46 (± 0.16) × 10−2	0.03 (± 0.17)	−0.02 (± 0.16)	0.03 (± 0.15)	0.03 (± 0.16)	−0.04 (± 0.16)	0.02 (± 0.15)	0.01 (± 0.17)	−0.02 (± 0.16)	0.04 (± 0.17)	−0.02 (± 0.16)	−0.04 (± 0.16)	−0.01 (± 0.16)	0.07 (± 0.18)	0.03 (± 0.17)	0.14 (± 0.18)	0.07 (± 0.18)	0.36 (± 0.17) × 10−2	0.10 (± 0.18)	0.11 (± 0.19)	0.05 (± 0.18)	0.15 (± 0.20)		−0.18 (± 0.20)	−0.10 (± 0.18)	0.09 (± 0.20)	−0.05 (± 0.20)	−0.15 (± 0.16)	−0.51 (± 0.28)		0.29 (± 0.25)	0.42 (± 0.21)	0.32 (± 0.21)	0.55 (± 0.26)	0.42 (± 0.21)	0.36 (± 0.24)		−0.56 (± 0.36)	0.14 (± 1.13)	0.54 (± 0.71)	0.75 (± 0.37)	−0.29 (± 0.31)
	DBHs21.5	−0.62 (± 0.20)	−0.37 (± 0.20)	−0.19 (± 0.20)	−0.19 (± 0.19)	−0.19 (± 0.22)	−0.24 (± 0.19)	−0.17 (± 0.19)	−0.11 (± 0.20)	−0.15 (± 0.19)	−0.13 (± 0.18)	−0.09 (± 0.19)	−0.17 (± 0.19)	−0.12 (± 0.18)	−0.15 (± 0.20)	−0.11 (± 0.19)	−0.17 (± 0.20)	−0.17 (± 0.20)	−0.17 (± 0.19)	−0.16 (± 0.19)	−0.07 (± 0.21)	−0.16 (± 0.20)	−0.10 (± 0.20)	−0.08 (± 0.21)	−0.12 (± 0.20)	−0.10 (± 0.21)	0.02 (± 0.22)	−0.19 (± 0.21)	−0.15 (± 0.23)		−0.31 (± 0.24)	0.34 (± 0.23)	0.25 (± 0.24)	0.30 (± 0.25)	−0.31 (± 0.19)	−0.58 (± 0.35)		−0.12 (± 0.28)	0.16 (± 0.26)	0.11 (± 0.24)	0.44 (± 0.31)	0.37 (± 0.25)	−0.16 (± 0.29)		−0.22 (± 0.41)	−0.58 (± 2.11)	−0.14 (± 0.75)	−0.33 (± 0.48)	−0.39 (± 0.37)
	Vs11.5	0.09 (± 0.19)	0.63 (± 0.15)	0.33 (± 0.19)	0.34 (± 0.18)	0.67 (± 0.13)	0.35 (± 0.18)	0.37 (± 0.18)	0.48 (± 0.17)	0.37 (± 0.17)	0.40 (± 0.17)	0.48 (± 0.17)	0.32 (± 0.17)	0.36 (± 0.17)	0.39 (± 0.18)	0.35 (± 0.18)	0.38 (± 0.19)	0.35 (± 0.18)	0.32 (± 0.18)	0.33 (± 0.18)	0.39 (± 0.20)	0.39 (± 0.19)	0.45 (± 0.21)	0.40 (± 0.20)	0.36 (± 0.19)	0.44 (± 0.21)	0.42 (± 0.21)	0.40 (± 0.21)	0.51 (± 0.24)		0.23 (± 0.20)	0.12 (± 0.19)	−0.05 (± 0.22)	0.11 (± 0.22)	−0.23 (± 0.18)	−0.11 (± 0.30)		0.55 (± 0.29)	0.67 (± 0.23)	0.53 (± 0.22)	0.76 (± 0.25)	0.61 (± 0.21)	0.66 (± 0.27)		−0.69 (± 0.39)	0.57 (± 2.07)	0.77 (± 0.85)	0.96 (± 0.42)	−0.28 (± 0.35)
	Vs21.5	−0.30 (± 0.25)	0.33 (± 0.22)	0.07 (± 0.23)	0.20 (± 0.23)	0.41 (± 0.23)	0.09 (± 0.23)	0.18 (± 0.23)	0.35 (± 0.22)	0.22 (± 0.22)	0.21 (± 0.22)	0.39 (± 0.22)	0.17 (± 0.22)	0.18 (± 0.21)	0.20 (± 0.23)	0.16 (± 0.23)	0.08 (± 0.23)	0.23 (± 0.22)	0.14 (± 0.22)	0.10 (± 0.22)	0.17 (± 0.24)	0.10 (± 0.23)	0.06 (± 0.23)	0.17 (± 0.24)	0.16 (± 0.23)	0.09 (± 0.24)	0.27 (± 0.26)	0.08 (± 0.24)	0.05 (± 0.27)		0.01 (± 0.26)	0.62 (± 0.28)	0.20 (± 0.28)	0.47 (± 0.30)	−0.31 (± 0.22)	−0.23 (± 0.38)		0.34 (± 0.33)	0.59 (± 0.24)	0.43 (± 0.22)	0.71 (± 0.27)	0.64 (± 0.23)	0.28 (± 0.30)		0.02 (± 0.46)	0.26 (± 1.52)	0.27 (± 0.78)	−0.07 (± 0.47)	−0.61 (± 0.45)
	Vs1.5	−0.18 (± 0.17)	0.47 (± 0.15)	0.24 (± 0.17)	0.28 (± 0.17)	0.50 (± 0.14)	0.27 (± 0.16)	0.29 (± 0.16)	0.33 (± 0.15)	0.27 (± 0.16)	0.28 (± 0.15)	0.34 (± 0.15)	0.23 (± 0.16)	0.24 (± 0.15)	0.24 (± 0.16)	0.25 (± 0.17)	0.26 (± 0.17)	0.24 (± 0.16)	0.21 (± 0.16)	0.21 (± 0.16)	0.22 (± 0.17)	0.22 (± 0.17)	0.25 (± 0.18)	0.24 (± 0.18)	0.23 (± 0.17)	0.27 (± 0.19)	0.27 (± 0.19)	0.22 (± 0.19)	0.30 (± 0.21)		0.09 (± 0.19)	0.28 (± 0.17)	0.07 (± 0.20)	0.15 (± 0.20)	−0.20 (± 0.15)	−0.18 (± 0.27)		0.42 (± 0.23)	0.68 (± 0.18)	0.54 (± 0.17)	0.88 (± 0.20)	0.69 (± 0.17)	0.45 (± 0.22)		−0.23 (± 0.34)	0.78 (± 2.70)	0.60 (± 0.73)	0.46 (± 0.35)	−0.25 (± 0.31)
	BAs1.5	0.84 (± 0.54)	0.59 (± 0.44)	−0.22 (± 0.41)	−0.14 (± 0.38)	0.49 (± 0.48)	−0.14 (± 0.37)	−0.11 (± 0.36)	0.15 (± 0.38)	0.05 (± 0.33)	0.09 (± 0.34)	0.27 (± 0.43)	−0.07 (± 0.35)	0.03 (± 0.32)	0.03 (± 0.39)	−0.03 (± 0.36)	−0.08 (± 0.39)	0.30 (± 0.47)	0.08 (± 0.36)	0.21 (± 0.41)	0.34 (± 0.55)	0.30 (± 0.44)	0.38 (± 0.56)	0.38 (± 0.66)	0.31 (± 0.46)	0.50 (± 0.81)	0.70 (± 0.90)	0.33 (± 0.58)	0.69 (± 0.95)		0.49 (± 0.61)	0.24 (± 0.43)	−0.28 (± 0.51)	0.34 (± 0.47)	0.09 (± 0.32)	0.62 (± 0.96)		−0.40 (± 0.57)	0.11 (± 0.56)	−0.19 (± 0.52)	0.14 (± 0.79)	−0.21 (± 0.58)	−0.25 (± 0.54)		−0.98 (± 1.28)	−0.66 (± 2.97)	0.72 (± 1.47)	0.91 (± 0.67)	−0.89 (± 0.85)
	HTLBs1.5	0.44 (± 0.12)	0.64 (± 0.09)	0.06 (± 0.13)	0.16 (± 0.12)	0.57 (± 0.09)	0.10 (± 0.12)	0.15 (± 0.12)	0.31 (± 0.12)	0.13 (± 0.12)	0.16 (± 0.12)	0.29 (± 0.12)	0.11 (± 0.12)	0.12 (± 0.12)	0.23 (± 0.12)	0.08 (± 0.13)	0.09 (± 0.13)	0.31 (± 0.12)	0.09 (± 0.13)	0.10 (± 0.13)	0.21 (± 0.14)	0.12 (± 0.13)	0.06 (± 0.14)	0.20 (± 0.14)	0.12 (± 0.13)	0.09 (± 0.14)	0.25 (± 0.14)	0.05 (± 0.14)	0.07 (± 0.16)		0.40 (± 0.14)	0.34 (± 0.13)	−0.14 (± 0.15)	0.12 (± 0.15)	0.09 (± 0.11)	0.44 (± 0.21)		0.01 (± 0.18)	0.20 (± 0.19)	0.30 (± 0.16)	0.20 (± 0.23)	0.29 (± 0.18)	0.13 (± 0.18)		−0.47 (± 0.28)	0.50 (± 1.43)	0.52 (± 0.54)	0.58 (± 0.25)	0.59 (± 0.24)
	NBs1.5	−0.20 (± 0.25)	−0.22 (± 0.23)	−0.15 (± 0.24)	−0.18 (± 0.23)	0.17 (± 0.25)	−0.17 (± 0.23)	−0.10 (± 0.22)	−0.30 (± 0.23) × 10−2	−0.02 (± 0.21)	0.10 (± 0.21)	−0.12 (± 0.22)	−0.03 (± 0.21)	0.05 (± 0.20)	−0.01 (± 0.23)	0.11 (± 0.23)	0.18 (± 0.24)	0.05 (± 0.23)	0.09 (± 0.22)	0.13 (± 0.22)	0.26 (± 0.26)	0.18 (± 0.24)	0.31 (± 0.26)	0.23 (± 0.26)	0.20 (± 0.24)	0.26 (± 0.27)	0.18 (± 0.28)	0.14 (± 0.26)	0.19 (± 0.29)		−0.20 (± 0.27)	−0.10 (± 0.26)	0.09 (± 0.28)	0.08 (± 0.28)	−0.48 (± 0.28)	−0.27 (± 0.37)		−0.31 (± 0.31)	0.54 (± 0.41)	0.33 (± 0.32)	0.58 (± 0.50)	0.34 (± 0.37)	−0.29 (± 0.32)		−0.14 (± 0.49)	0.53 (± 1.99)	0.08 (± 0.81)	0.44 (± 0.51)	−0.61 (± 0.46)
	CWs11.5	−0.71 (± 0.17)	−0.24 (± 0.19)	0.05 (± 0.18)	−0.10 (± 0.18)	0.05 (± 0.19)	0.05 (± 0.18)	−0.01 (± 0.17)	0.03 (± 0.18)	−0.03 (± 0.17)	−0.04 (± 0.17)	−0.29 (± 0.18) × 10−2	−0.01 (± 0.17)	−0.03 (± 0.17)	−0.11 (± 0.19)	−0.04 (± 0.18)	−0.06 (± 0.18)	−0.14 (± 0.18)	−0.13 (± 0.18)	−0.17 (± 0.18)	−0.13 (± 0.19)	−0.12 (± 0.18)	−0.09 (± 0.19)	−0.05 (± 0.19)	−0.12 (± 0.18)	−0.09 (± 0.19)	−0.11 (± 0.20)	−0.08 (± 0.19)	−0.12 (± 0.21)		−0.38 (± 0.22)	0.12 (± 0.19)	0.30 (± 0.23)	0.04 (± 0.21)	−0.14 (± 0.16)	−0.68 (± 0.31)		0.09 (± 0.25)	0.51 (± 0.25)	0.31 (± 0.22)	0.79 (± 0.30)	0.48 (± 0.24)	0.12 (± 0.25)		−0.03 (± 0.38)	−0.09 (± 1.13)	−0.20 (± 0.64)	−0.17 (± 0.38)	−0.21 (± 0.33)
	CWs21.5	−0.65 (± 0.15)	−0.27 (± 0.16)	−0.06 (± 0.16)	−0.14 (± 0.16)	0.04 (± 0.17)	0.01 (± 0.16)	−0.02 (± 0.15)	−0.04 (± 0.16)	−0.02 (± 0.15)	−0.02 (± 0.14)	−0.05 (± 0.15)	−0.02 (± 0.15)	−0.03 (± 0.14)	−0.06 (± 0.16)	0.03 (± 0.16)	−0.12 (± 0.16) × 10−2	−0.06 (± 0.15)	−0.05 (± 0.15)	−0.05 (± 0.15)	0.01 (± 0.17)	−0.07 (± 0.16)	0.02 (± 0.17)	0.09 (± 0.17)	−0.04 (± 0.16)	0.03 (± 0.17)	−0.04 (± 0.18)	−0.06 (± 0.17)	−0.11 (± 0.18)		−0.12 (± 0.18)	−0.02 (± 0.17)	0.22 (± 0.19)	0.40 (± 0.19) × 10−2	−0.27 (± 0.15)	−0.67 (± 0.26)		0.29 (± 0.23)	0.37 (± 0.22)	0.24 (± 0.20)	0.50 (± 0.27)	0.39 (± 0.22)	0.30 (± 0.22)		0.04 (± 0.33)	0.22 (± 1.10)	−0.03 (± 0.55)	−0.08 (± 0.33)	−0.09 (± 0.29)
	CPAs1.5	−0.67 (± 0.15)	−0.23 (± 0.16)	0.04 (± 0.16)	−0.07 (± 0.16)	0.11 (± 0.16)	0.10 (± 0.15)	0.05 (± 0.15)	0.06 (± 0.15)	0.04 (± 0.15)	0.03 (± 0.15)	0.05 (± 0.15)	0.05 (± 0.15)	0.02 (± 0.14)	−0.04 (± 0.16)	0.04 (± 0.15)	0.01 (± 0.16)	−0.05 (± 0.15)	−0.03 (± 0.15)	−0.07 (± 0.15)	−0.86 (± 0.17) × 10−3	−0.03 (± 0.16)	0.02 (± 0.16)	0.06 (± 0.17)	−0.02 (± 0.16)	0.01 (± 0.17)	−0.05 (± 0.17)	−0.01 (± 0.17)	−0.10 (± 0.18)		−0.27 (± 0.18)	0.06 (± 0.17)	0.31 (± 0.19)	0.06 (± 0.19)	−0.23 (± 0.15)	−0.65 (± 0.26)		0.21 (± 0.22)	0.47 (± 0.21)	0.27 (± 0.20)	0.72 (± 0.25)	0.41 (± 0.21)	0.22 (± 0.22)		0.10 (± 0.33)	0.33 (± 1.30)	0.03 (± 0.55)	−0.14 (± 0.33)	−0.15 (± 0.28)
	CLs1.5	−0.19 (± 0.17)	−0.01 (± 0.17)	−0.14 (± 0.16)	−0.11 (± 0.16)	0.21 (± 0.16)	−0.12 (± 0.15)	−0.04 (± 0.15)	0.09 (± 0.16)	0.02 (± 0.15)	0.10 (± 0.15)	0.08 (± 0.16)	0.01 (± 0.15)	0.10 (± 0.15)	0.11 (± 0.16)	0.17 (± 0.16)	0.20 (± 0.17)	0.08 (± 0.16)	0.15 (± 0.16)	0.19 (± 0.16)	0.13 (± 0.17)	0.19 (± 0.17)	0.29 (± 0.18)	0.12 (± 0.17)	0.21 (± 0.17)	0.23 (± 0.18)	0.14 (± 0.18)	0.19 (± 0.18)	0.22 (± 0.20)		0.06 (± 0.18)	0.11 (± 0.17)	−0.03 (± 0.19)	0.21 (± 0.19)	−0.30 (± 0.15)	−0.44 (± 0.27)		0.10 (± 0.22)	0.33 (± 0.23)	0.16 (± 0.21)	0.43 (± 0.28)	0.25 (± 0.23)	0.11 (± 0.22)		−0.07 (± 0.34)	−0.21 (± 1.19)	−0.07 (± 0.58)	0.20 (± 0.33)	−0.46 (± 0.30)
	HTs12.5	0.22 (± 0.27)	0.69 (± 0.23)	0.17 (± 0.27)	0.13 (± 0.26)	0.77 (± 0.18)	0.27 (± 0.28)	0.27 (± 0.26)	0.64 (± 0.28)	0.34 (± 0.28)	0.39 (± 0.28)	0.63 (± 0.29)	0.34 (± 0.27)	0.40 (± 0.27)	0.59 (± 0.30)	0.41 (± 0.31)	0.53 (± 0.33)	0.54 (± 0.29)	0.36 (± 0.28)	0.39 (± 0.29)	0.61 (± 0.34)	0.52 (± 0.35)	0.57 (± 0.37)	0.64 (± 0.37)	0.53 (± 0.36)	0.53 (± 0.38)	0.54 (± 0.35)	0.52 (± 0.38)	0.50 (± 0.41)		0.43 (± 0.30)	0.32 (± 0.27)	−0.49 (± 0.36)	−0.01 (± 0.30)	−0.08 (± 0.23)	−0.45 (± 0.49)		0.52 (± 0.43)	0.79 (± 0.40)	0.82 (± 0.38)	1.00 (± 0.44)	0.89 (± 0.42)	0.62 (± 0.42)		−0.98 (± 0.58)	0.37 (± 1.80)	1.00 (± 0.82)	0.94 (± 0.44)	−0.03 (± 0.47)
	HTs22.5	−0.02 (± 0.29)	0.33 (± 0.28)	−0.19 (± 0.26)	−0.14 (± 0.26)	0.46 (± 0.27)	−0.16 (± 0.26)	−0.10 (± 0.25)	0.34 (± 0.27)	0.03 (± 0.24)	0.06 (± 0.23)	0.38 (± 0.27)	0.04 (± 0.24)	0.09 (± 0.23)	0.31 (± 0.27)	0.24 (± 0.27)	0.17 (± 0.26)	0.36 (± 0.27)	0.15 (± 0.25)	0.14 (± 0.25)	0.31 (± 0.28)	0.23 (± 0.27)	0.15 (± 0.28)	0.22 (± 0.28)	0.30 (± 0.29)	0.15 (± 0.29)	0.16 (± 0.29)	0.18 (± 0.30)	0.03 (± 0.32)		0.40 (± 0.32)	0.49 (± 0.29)	−0.40 (± 0.37)	0.09 (± 0.29)	−0.07 (± 0.24)	−0.59 (± 0.52)		−0.06 (± 0.37)	0.28 (± 0.36)	0.35 (± 0.31)	0.79 (± 0.49)	0.66 (± 0.36)	−0.13 (± 0.38)		−0.95 (± 0.62)	−0.89 (± 2.78)	0.58 (± 0.91)	0.81 (± 0.56)	−0.09 (± 0.48)
	DBHs12.5	−0.09 (± 0.22)	0.36 (± 0.23)	0.47 (± 0.24)	0.37 (± 0.23)	0.51 (± 0.20)	0.50 (± 0.23)	0.45 (± 0.23)	0.40 (± 0.22)	0.40 (± 0.23)	0.37 (± 0.22)	0.41 (± 0.22)	0.40 (± 0.23)	0.38 (± 0.22)	0.29 (± 0.23)	0.36 (± 0.23)	0.37 (± 0.24)	0.27 (± 0.22)	0.33 (± 0.23)	0.30 (± 0.23)	0.40 (± 0.25)	0.41 (± 0.24)	0.42 (± 0.25)	0.50 (± 0.27)	0.39 (± 0.24)	0.53 (± 0.28)	0.44 (± 0.28)	0.52 (± 0.28)	0.57 (± 0.31)		0.10 (± 0.25)	−0.14 (± 0.24)	−0.35 (± 0.27)	−0.18 (± 0.26)	0.04 (± 0.19)	−0.59 (± 0.41)		0.77 (± 0.39)	0.85 (± 0.33)	0.68 (± 0.28)	1.00 (± 0.39)	0.83 (± 0.32)	0.84 (± 0.40)		−0.80 (± 0.49)	0.36 (± 1.70)	0.98 (± 1.04)	1.00 (± 0.53)	0.03 (± 0.40)
	DBHs22.5	−0.42 (± 0.17)	−0.15 (± 0.18)	0.02 (± 0.18)	0.01 (± 0.17)	0.03 (± 0.19)	0.05 (± 0.17)	0.06 (± 0.17)	0.12 (± 0.17)	0.11 (± 0.17)	0.06 (± 0.16)	0.19 (± 0.17)	0.11 (± 0.17)	0.10 (± 0.16)	0.06 (± 0.18)	0.15 (± 0.17)	0.06 (± 0.18)	0.04 (± 0.17)	0.08 (± 0.17)	0.04 (± 0.17)	0.05 (± 0.18)	0.12 (± 0.17)	0.05 (± 0.18)	0.05 (± 0.18)	0.17 (± 0.18)	0.07 (± 0.19)	0.11 (± 0.19)	0.09 (± 0.19)	0.04 (± 0.21)		−0.10 (± 0.20)	0.38 (± 0.19)	0.08 (± 0.21)	0.19 (± 0.20)	−0.12 (± 0.16)	−0.26 (± 0.29)		0.22 (± 0.24)	0.42 (± 0.22)	0.42 (± 0.20)	0.68 (± 0.26)	0.62 (± 0.20)	0.17 (± 0.24)		−0.61 (± 0.37)	−0.28 (± 1.34)	0.31 (± 0.63)	0.25 (± 0.36)	−0.05 (± 0.32)
	Vs12.5	0.28 (± 0.19)	0.71 (± 0.15)	0.57 (± 0.19)	0.53 (± 0.19)	0.77 (± 0.11)	0.65 (± 0.18)	0.62 (± 0.18)	0.65 (± 0.16)	0.60 (± 0.19)	0.60 (± 0.19)	0.66 (± 0.17)	0.60 (± 0.19)	0.59 (± 0.19)	0.57 (± 0.19)	0.60 (± 0.20)	0.63 (± 0.21)	0.53 (± 0.18)	0.56 (± 0.19)	0.55 (± 0.20)	0.55 (± 0.20)	0.63 (± 0.20)	0.63 (± 0.21)	0.62 (± 0.21)	0.62 (± 0.20)	0.66 (± 0.22)	0.57 (± 0.22)	0.63 (± 0.22)	0.67 (± 0.25)		0.37 (± 0.21)	0.06 (± 0.20)	−0.36 (± 0.22)	−0.04 (± 0.22)	−0.12 (± 0.17)	−0.19 (± 0.32)		0.69 (± 0.28)	0.73 (± 0.25)	0.62 (± 0.23)	0.87 (± 0.32)	0.66 (± 0.24)	0.76 (± 0.27)		−0.80 (± 0.41)	0.19 (± 1.27)	0.73 (± 0.80)	0.89 (± 0.41)	−0.02 (± 0.35)
	Vs22.5	−0.07 (± 0.20)	0.31 (± 0.18)	0.11 (± 0.19)	0.19 (± 0.18)	0.38 (± 0.17)	0.18 (± 0.18)	0.21 (± 0.18)	0.40 (± 0.17)	0.27 (± 0.18)	0.24 (± 0.17)	0.46 (± 0.17)	0.26 (± 0.18)	0.26 (± 0.17)	0.32 (± 0.18)	0.33 (± 0.19)	0.25 (± 0.19)	0.35 (± 0.18)	0.29 (± 0.18)	0.25 (± 0.18)	0.28 (± 0.19)	0.31 (± 0.19)	0.21 (± 0.19)	0.28 (± 0.20)	0.37 (± 0.19)	0.25 (± 0.20)	0.31 (± 0.21)	0.25 (± 0.20)	0.21 (± 0.23)		0.18 (± 0.21)	0.50 (± 0.20)	−0.09 (± 0.23)	0.22 (± 0.22)	−0.17 (± 0.17)	−0.23 (± 0.31)		0.25 (± 0.25)	0.45 (± 0.22)	0.43 (± 0.20)	0.63 (± 0.26)	0.59 (± 0.21)	0.20 (± 0.25)		−0.49 (± 0.38)	−0.41 (± 1.61)	0.23 (± 0.63)	0.21 (± 0.37)	0.04 (± 0.34)
	Vs2.5	−0.04 (± 0.17)	0.44 (± 0.15)	0.35 (± 0.16)	0.33 (± 0.16)	0.56 (± 0.13)	0.40 (± 0.15)	0.38 (± 0.15)	0.46 (± 0.15)	0.35 (± 0.15)	0.34 (± 0.15)	0.47 (± 0.15)	0.33 (± 0.16)	0.32 (± 0.15)	0.39 (± 0.16)	0.36 (± 0.16)	0.35 (± 0.17)	0.39 (± 0.15)	0.32 (± 0.16)	0.31 (± 0.16)	0.35 (± 0.17)	0.34 (± 0.16)	0.31 (± 0.17)	0.41 (± 0.18)	0.37 (± 0.17)	0.37 (± 0.18)	0.35 (± 0.18)	0.35 (± 0.18)	0.32 (± 0.20)		0.17 (± 0.18)	0.31 (± 0.17)	−0.20 (± 0.19)	0.06 (± 0.19)	−0.09 (± 0.15)	−0.27 (± 0.27)		0.50 (± 0.22)	0.65 (± 0.18)	0.58 (± 0.16)	0.87 (± 0.22)	0.65 (± 0.18)	0.50 (± 0.21)		−0.49 (± 0.33)	0.02 (± 1.00)	0.41 (± 0.61)	0.44 (± 0.33)	−0.02 (± 0.30)
Trait abbreviations: HT0.5, HT1.5, HT2.5, HT4.5, HT5.5, HT6.5, HT8, HT10, HT12, and HT15: tree height (m) at age of around 0.5, 1.5, 2.5, 4.5, 5.5, 6.5, 8, 10, 12, and 15 years of the first rotation, respectively;
DBH1.5, DBH2.5, DBH4.5, DBH5.5, DBH6.5, DBH8, DBH10, DBH12, and DBH15: diameter at breat height (cm) at age of around 1.5, 2.5, 4.5, 5.5, 6.5, 8, 10, 12, and 15 years of the first rotation, respectively;
V1.5, V2.5, V4.5, V5.5, V6.5, V8, V10, V12, and V15: volume (m3) at age of around 1.5, 2.5, 4.5, 5.5, 6.5, 8, 10, 12, and 15 years of the first rotation, respectively;
BD8, CC8, HC8, LC8, S/G8, and BD15: 8-year-old wood basic density (g/cm3), cellulose content (%), hemicellulose content (%), lignin content (%), syringyl-to-guaiacyl lignin ratio, and 15-year-old basic density (g/cm3) of the first rotation, respectively;
NS0.5, HTs10.5, HTs20.5, GDs10.5, GDs20.5, and CP0.5: number of sprouts, height of the highest sprout (m), height of the second highest sprout (m), ground diameter of the highest sprout (cm), ground diameter of the second highest sprout (cm), and coppicing potential measured at 0.5 year after felling, respectively;
F0, Fm, and Fv: initial, maximal, and variable leaf chlorophyll fluorescence after dark adapting, respectively; Y(II) (= Fv/Fm): maximal quantum yield of photosystem II after dark adaptation;
Fs, Fm', and Fv': steady-light, maximal, and variable leaf chlorophyll fluorescence after light adaptation, respectively; Y(II)' (= Fv'/Fm'): maximal quantum yield of photosystem II after light adaptation; ETR: photosynthetic electron transport rate under light-adaptation; NPQ: non-photochemical quenching; SPADR: SPAD (Spectrum Technologies Inc., Plainfield, IL, USA) reading;
HTs11.5, HTs12.5, DBHs11.5, DBHs12.5, Vs11.5, and Vs12.5: 1.5- and 2.5-year-old height (m), diameter at breast height (cm), and volume (m3) of the highest sprout for the second rotation, respectively;
HTs21.5, HTs22.5, DBHs21.5, DBHs22.5, Vs21.5, and Vs22.5: 1.5- and 2.5-year-old height (m), diameter at breast height (cm), and volume (m3) of the second highest sprout for the second rotation, respectively;
Vs1.5 = Vs11.5 + Vs21.5; Vs2.5 = Vs12.5 + Vs22.5;
BAs1.5, HTLBs1.5, NBs1.5, CWs11.5, CWs21.5, CLs1.5, and CPAs1.5: branch angle (o), height of the lowest live branch (m), number of branches, crown width of the highest sprout (m), crown width of the second highest sprout (m), crown length (m), and crown projected area (m2) of the 1.5-year-old sprouts per stump for the second rotation, respectively.
[truncated: 27 more columns]

## Sheet: Supplementary Table 4
Supplementary Table 4. Clones selected based on multi-trait selection index (SI) and multi-trait genotype-idiotype distance index (MGIDI) in a cloned Eucalyptus urophylla × E. tereticornis cross.
Rank	Scenario 1: V8+BD8+CC8 (method SI)			Scenario 1': V8+BD8+CC8 (method MGIDI)			Scenario 2: V15+BD15 (method SI)			Scenario 2': V15+BD15 (method MGIDI)			Scenario 3: V8+BD8+CC8+CP0.5+Vs2.5 (method SI)			Scenario 3': V8+BD8+CC8+CP0.5+Vs2.5 (method MGIDI)			Scenario 4: V15+BD15+CP0.5+Vs2.5 (method SI)			Scenario 4': V15+BD15+CP0.5+Vs2.5 (method MGIDI)
	Clone	SI		Clone	MGIDI		Clone	SI		Clone	MGIDI		Clone	SI		Clone	MGIDI		Clone	SI		Clone	MGIDI
1	851	12.05		861	1.95		364	8.12424		364	0.47492		364	19.44		861	1.95		364	7.79828		298	2.23366
2	315	11.68		364	2		1050	7.77356		861	0.664785		851	19.31		364	2		1050	7.48317		364	2.30995
3	364	11.25		890	2.04		861	7.7097		454	0.978383		589	18.94		890	2.04		861	7.04547		861	2.42575
4	861	10.95		315	2.04		851	7.62001		931	1.0973		315	18.69		315	2.04		851	6.85002		1037	2.48912
5	497	10.81		525	2.08		454	7.59575		851	1.15389		861	18.67		525	2.08		298	6.8403		589	2.52425
6	956	10.74		1004	2.19		341	7.56363		890	1.19405		244	18.47		1004	2.19		245	6.82863		1050	2.53399
7	882	10.48		680	2.2		844	7.50525		956	1.25947		298	17.68		680	2.2		244	6.72502		1017	2.61961
8	484	10.42		385	2.32		328	7.48579		1022	1.47889		55	17.58		385	2.32		589	6.6014		385	2.62481
9	211	10.3		300	2.35		956	7.46917		932	1.57324		511	17.57		300	2.35		454	6.59114		1015	2.64341
10	680	10.29		851	2.37		931	7.44205		269	1.61349		991	17.55		851	2.37		523	6.57192		606	2.65453
11	244	10.29		1006	2.37		484	7.42034		759	1.66168		680	17.49		1006	2.37		520	6.53984		523	2.67715
12	589	10.22		497	2.47		245	7.41223		300	1.72069		963	17.49		497	2.47		1037	6.52704		244	2.68497
13	511	10.2		436	2.48		890	7.40874		1050	1.73834		1024	17.43		436	2.48		606	6.50943		11	2.69878
14	1037	10.18		963	2.5		932	7.38423		45	1.74138		1037	17.4		963	2.5		931	6.50199		484	2.7704
15	963	10.17		832	2.58		523	7.37623		484	1.7559		1047	17.35		832	2.58		484	6.4692		851	2.78385
16	454	10.16		589	2.64		783	7.33721		680	1.76513		143	17.22		589	2.64		328	6.45758		963	2.81549
17	300	10.16		1037	2.7		269	7.32555		211	1.86441		1015	17.22		1037	2.7		680	6.44563		680	2.83285
18	531	10.12		690	2.71		211	7.31468		844	1.90276		454	17.19		690	2.71		1015	6.43963		143	2.90745
19	245	10		688	2.76		298	7.30714		525	1.91413		1017	17.17		688	2.76		300	6.26686		511	2.94546
20	1024	10		506	2.79		300	7.30231		783	1.92439		606	17.13		506	2.79		956	6.25338		1024	3.00793
21	1004	9.99		1024	2.8		268	7.28473		716	1.93984		509	17.08		1024	2.8		341	6.2164		552	3.0357
22	931	9.97		1022	2.8		606	7.27579		1015	2.01837		453	17.05		1022	2.8		143	6.2154		1022	3.07573
23	506	9.96		275	2.81		418	7.27361		418	2.08994		436	16.99		275	2.81		783	6.1355		520	3.17592
24	45	9.84		834	2.89		680	7.26999		832	2.11011		11	16.96		834	2.89		1022	6.13368		454	3.26677
25	418	9.8		783	2.89		1022	7.2472		936	2.11278		506	16.93		783	2.89		385	6.132		1004	3.29825
26	716	9.78		931	2.89		45	7.23779		385	2.12736		1045	16.9		931	2.89		1047	6.13179		436	3.31782
27	606	9.77		552	2.9		1015	7.21157		552	2.14252		1006	16.89		552	2.9		1017	6.08909		988	3.39485
28	143	9.72		511	2.9		520	7.20085		765	2.16368		1004	16.87		511	2.9		963	6.08464		783	3.40582
29	1015	9.71		1041	2.9		592	7.1608		606	2.19317		531	16.84		1041	2.9		45	6.04009		883	3.41447
30	525	9.71		904	2.91		759	7.14891		1037	2.1966		385	16.82		904	2.91		511	6.03989		328	3.46091
31	783	9.71		967	2.92		445	7.14789		802	2.21074		484	16.8		967	2.92		1024	6.00942		1047	3.46928
32	802	9.7		143	2.93		525	7.13499		904	2.21614		956	16.8		143	2.93		552	6.00727		588	3.56588
33	436	9.68		889	2.93		716	7.13006		268	2.21745		1022	16.74		889	2.93		269	6.00513		931	3.58188
34	1022	9.68		802	2.93		1037	7.11495		523	2.22573		378	16.72		802	2.93		932	5.99256		300	3.63541
35	991	9.67		298	2.94		832	7.09008		298	2.23051		300	16.69		298	2.94		144	5.97507		779	3.67932
36	904	9.66		445	2.96		765	7.07986		328	2.24805		497	16.67		445	2.96		436	5.97219		378	3.70846
37	298	9.66		629	2.97		552	7.06732		592	2.32136		552	16.65		629	2.97		11	5.97143		832	3.71895
38	385	9.64		286	2.98		936	7.05601		1067	2.39538		875	16.64		286	2.98		378	5.95964		942	3.72269
39	629	9.62		416	2.99		1024	7.03268		341	2.40579		883	16.62		416	2.99		765	5.95895		45	3.72529
40	1014	9.62		1030	3		795	7.02408		1024	2.42871		967	16.59		1030	3		588	5.95783		144	3.73959
41	890	9.59		956	3		385	7.01756		445	2.4638		783	16.59		956	3		844	5.94695		245	3.77258
42	1006	9.59		418	3.01		802	6.99977		834	2.5213
43	932	9.57		484	3.01		309	6.99663		963	2.54307
44	844	9.56		244	3.01		378	6.99551		367	2.55598
45	690	9.55		468	3.04
46	445	9.54		932	3.05
47	832	9.53		592	3.06
48	1026	9.52		819	3.09
Selection differential	4.14			−1.50			3.62			−1.38			7			−1.55			3.4			−1.33
Trait abbreviations: V8, BD8, CC8, V15, and BD15: 8-year-old volume (m3), wood basic density (g/cm3), cellulose content (%), 15-year-old volume (m3), and wood basic density (g/cm3) of the first rotation, respectively;
CP0.5: coppicing potential measured at 0.5 year after felling;
Vs2.5 = Vs12.5 + Vs22.5, where Vs12.5 and Vs22.5 were 2.5-year-old volume (m3) of the highest and the second highest sprout, respectively, for the second rotation.
Clones shared between selection scenarios:
	Scenarios 1 and 1' (35 clones, 72.9%): 143, 244, 298, 300, 315, 364, 385, 418, 436, 445, 484, 497, 506, 511, 525, 589, 629, 680, 690, 783, 802, 832, 851, 861, 890, 904, 931, 932, 956, 963, 1004, 1006, 1022, 1024, and 1037;
	Scenarios 2 and 2' (39 clones, 88.6%): 45, 211, 268, 269, 298, 300, 328, 341, 364, 385, 418, 445, 454, 484, 523, 525, 552, 592, 606, 680, 716, 759, 765, 783, 802, 832, 844, 851, 861, 890, 931, 932, 936, 956, 1015, 1022, 1024, 1037, and 1050.
	Scenarios 3 and 3' (24 clones, 58.5%): 143, 298, 300, 315, 364, 385, 436, 497, 506, 511, 552, 589, 680, 783, 851, 861, 956, 963, 967, 1004, 1006, 1022, 1024, and 1037;
	Scenarios 4 and 4' (35 clones, 85.4%): 11, 45, 143, 144, 244, 245, 298, 300, 328, 364, 378, 385, 436, 454, 484, 511, 520, 523, 552, 588, 589, 606, 680, 783, 851, 861, 931, 963, 1015, 1017, 1022, 1024, 1037, 1047, and 1050;
	Scenarios 1 and 3 (29 clones, 70.7%): 143, 244, 298, 300, 315, 364, 385, 436, 454, 484, 497, 506, 511, 531, 589, 606, 680, 783, 851, 861, 956, 963, 991, 1004, 1006, 1015, 1022, 1024, and 1037;
	Scenarios 1' and 3' ( 41 clones, 100.0%): 143, 275, 286, 298, 300, 315, 364, 385, 416, 436, 445, 497, 506, 511, 525, 552, 589, 629, 680, 688, 690, 783, 802, 832, 834, 851, 861, 889, 890, 904, 931, 956, 963, 967, 1004, 1006, 1022, 1024, 1030, 1037, and 1041;
	Scenarios 2 and 4 ( 30 clones, 73.2%): 45, 245, 269, 298, 300, 328, 341, 364, 378, 385, 454, 484, 520, 523, 552, 606, 680, 765, 783, 844, 851, 861, 931, 932, 956, 1015, 1022, 1024, 1037, and 1050;
	Scenarios 2' and 4' ( 23 clones, 56.1%): 45, 298, 300, 328, 364, 385, 454, 484, 523, 552, 606, 680, 783, 832, 851, 861, 931, 963, 1015, 1022, 1024, 1037, and 1050.

## Sheet: Supplementary Table 6
Supplementary Table 6. Clones selected based on single-trait breeding value (BV) calculated with best linear unbiased prediction (BLUP) in a cloned Eucalyptus urophylla × E. tereticornis cross.
Rank	V1.5			V2.5			V4.5			V5.5			V6.5			V8			V10			V12			V15			BD8			CC8			BD15			CP0.5			Vs1.5			Vs2.5
	Clone	BV		Clone	BV		Clone	BV		Clone	BV		Clone	BV		Clone	BV		Clone	BV		Clone	BV		Clone	BV		Clone	BV		Clone	BV		Clone	BV		Clone	BV		Clone	BV		Clone	BV
1	716	0.0158964		716	0.0306149		851	0.0916274		851	0.142234		851	0.156285		851	0.213376		851	0.296847		484	0.242326		364	0.281425		525	0.0316531		486	0.0294351		137	0.01736		680	0.7593		509	0.00701935		509	0.0210179
2	606	0.0135984		606	0.0284281		956	0.088149		315	0.127263		315	0.129856		315	0.159038		497	0.230364		931	0.240702		484	0.268545		1004	0.0280722		834	0.0219265		890	0.0170787		509	0.747572		589	0.0063919		957	0.0150624
3	765	0.012804		364	0.0256506		716	0.0852922		956	0.115228		861	0.116312		861	0.152415		1037	0.210463		364	0.23418		931	0.263124		963	0.0244515		416	0.020694		932	0.0166149		453	0.722374		765	0.00507113		244	0.0144502
4	589	0.0117148		244	0.0244868		454	0.0846216		245	0.113809		484	0.115582		497	0.146045		861	0.204513		680	0.231612		956	0.22369		270	0.0243469		342	0.0190716		369	0.0158354		103	0.681905		11	0.00446898		589	0.0141375
5	244	0.0116401		765	0.0233847		861	0.083807		716	0.112636		454	0.111148		364	0.142231		364	0.194957		956	0.215588		454	0.217892		1006	0.0241093		592	0.0189164		861	0.0147844		890	0.681905		991	0.00441285		11	0.0135205
6	906	0.0112699		861	0.0226547		315	0.0827933		861	0.111082		244	0.110201		484	0.135543		315	0.191989		300	0.203944		680	0.214457		364	0.0234154		923	0.0183023		844	0.013162		552	0.653226		244	0.00402741		991	0.0108323
7	315	0.0109063		906	0.0224622		245	0.0801046		364	0.11014		956	0.108527		956	0.134894		484	0.19058		244	0.196825		861	0.214349		688	0.02337		890	0.0177082		367	0.0127492		511	0.639879		1017	0.00397875		1017	0.0108263
8	851	0.0106965		851	0.0219104		244	0.0763174		484	0.10958		364	0.10848		454	0.130236		956	0.184497		1037	0.194835		245	0.212771		890	0.0217331		414	0.0175305		759	0.0125122		1006	0.637919		396	0.00391552		396	0.00866897
9	629	0.0105527		454	0.0217536		589	0.0759854		454	0.108078		497	0.107535		1037	0.127092		680	0.18212		861	0.186464		300	0.205542		680	0.0212575		889	0.0161639		592	0.0124786		290	0.617578		957	0.00385211		346	0.00845447
10	861	0.0103791		589	0.021047		906	0.0747172		606	0.104316		245	0.106283		244	0.125954		245	0.180405		315	0.178731		851	0.195654		436	0.0203741		1050	0.0144633		1022	0.0114112		1017	0.5814		1050	0.00384856		1045	0.00837705
11	364	0.00968197		315	0.0204277		497	0.0743101		244	0.101001		1037	0.0949269		245	0.120695		931	0.176562		298	0.173975		269	0.187568		275	0.0201972		385	0.0144577		364	0.0114044		11	0.543756		988	0.00360857		988	0.00810962
12	890	0.00967811		497	0.0197404		484	0.0704437		931	0.0989717		269	0.091511		931	0.112654		244	0.162801		851	0.168164		1037	0.185275		300	0.0201275		286	0.0141596		211	0.0112087		861	0.543756		1006	0.00360557		501	0.00798764
13	454	0.00939468		956	0.0194854		765	0.0703399		497	0.0981709		589	0.0870949		716	0.111097		300	0.159418		454	0.164311		1050	0.181353		831	0.0195795		249	0.014008		45	0.0109419		1045	0.543756		1046	0.0034419		1015	0.00770737
14	509	0.00925847		300	0.0192447		364	0.0698052		589	0.0966368		511	0.0865157		680	0.1108		454	0.158045		245	0.158148		298	0.160587		315	0.0194704		688	0.0138027		936	0.0109092		523	0.543756		779	0.00338484		1050	0.00758443
15	385	0.00882806		629	0.018267		606	0.0666152		1037	0.0930898		300	0.0862983		300	0.107935		765	0.153408		511	0.15734		310	0.159922		629	0.0191546		444	0.0132012		952	0.0108725		1024	0.543756		875	0.00337335		298	0.00741384
16	506	0.00859274		890	0.0173773		931	0.0650929		300	0.0848904		716	0.0838859		589	0.105458		298	0.140232		963	0.152118		341	0.157496		861	0.0191303		793	0.0130919		526	0.0108009		298	0.530936		956	0.00336821		765	0.00737911
17	863	0.00855513		484	0.0170304		1037	0.0643547		765	0.0839259		963	0.080663		511	0.105352		378	0.139916		765	0.149136		1004	0.154439		445	0.0189927		690	0.0125431		552	0.0105589		988	0.530936		415	0.00330699		146	0.0073751
18	269	0.00834393		759	0.0169894		963	0.0601693		1024	0.0834074		680	0.0801232		991	0.0966241		523	0.131405		1015	0.142886		863	0.151533		253	0.018766		290	0.0124604		454	0.0105474		244	0.516539		486	0.00324282		59	0.00703406
19	428	0.00831024		385	0.0169846		300	0.0589598		963	0.0827559		765	0.0797896		882	0.0964745		1024	0.126542		1004	0.137741		963	0.150409		1058	0.0185544		521	0.0123409		342	0.0102944		1022	0.516539		167	0.00313055		486	0.0069118
20	935	0.00825453		269	0.0162751		385	0.0575154		967	0.0819161		1024	0.0796521		765	0.0955465		309	0.123444		453	0.134634		385	0.147924		912	0.0179776		301	0.0123275		851	0.0102566		1037	0.516539		55	0.00310365		664	0.00687978
21	497	0.00821159		428	0.0157826		45	0.0546354		385	0.0796904		385	0.0784931		1024	0.0942178		511	0.122093		309	0.134625		244	0.147255		313	0.0179424		641	0.0122474		518	0.0101033		484	0.515077		82	0.00292056		143	0.00681015
22	245	0.0080083		1037	0.0156796		1066	0.0520813		511	0.0743519		931	0.0784464		45	0.0925657		45	0.121647		1022	0.131972		453	0.144935		143	0.0173551		587	0.0120894		537	0.00972195		454	0.505061		587	0.00289212		641	0.00674688
23	759	0.0079495		991	0.0155259		511	0.0520708		759	0.0734233		523	0.0732344		606	0.092424		453	0.119716		589	0.129886		1015	0.144592		783	0.0172685		327	0.0119361		1030	0.00959039		606	0.505061		521	0.00285447		55	0.00670877
24	445	0.00786927		509	0.0151388		967	0.0519324		45	0.0727738		906	0.0723259		506	0.0895307		906	0.119182		783	0.125183		606	0.140584		385	0.016576		552	0.0119115		241	0.00957124		819	0.49766		298	0.00280496		521	0.00642534
25	1066	0.00784253		506	0.0150887		1024	0.050579		1004	0.0726126		45	0.0708774		963	0.0863794		1022	0.117904		1024	0.124668		765	0.138823		418	0.0159922		32	0.0117648		416	0.00944939		275	0.49766		143	0.00274349		144	0.00641931
26	904	0.00773533		245	0.0147432		759	0.049963		506	0.0723003		1004	0.0689465		418	0.0854881		1004	0.1157		906	0.122974		1022	0.134758		1067	0.0159016		1041	0.0116015		445	0.00921891		531	0.49766		541	0.00263195		82	0.00607549
27	991	0.00753085		1045	0.0146378		991	0.0487331		991	0.0720595		531	0.0688877		523	0.0845582		963	0.114251		759	0.120609		783	0.133471		1030	0.0156731		598	0.0114077		832	0.00898232		942	0.493471		515	0.00262534		883	0.00578739
28	956	0.00751361		445	0.0143814		1045	0.0478917		680	0.0697004		890	0.0667782		802	0.0843569		1015	0.113963		506	0.12052		268	0.130821		511	0.0155993		570	0.0112747		486	0.00895533		967	0.479429		245	0.00258094		932	0.00557794
29	802	0.00736862		1066	0.0139729		629	0.0471824		453	0.0677975		967	0.0662643		906	0.0835871		716	0.111806		716	0.116455		309	0.126681		468	0.0155588		722	0.0112016		501	0.00890982		991	0.479429		146	0.00254528		1046	0.00549836
30	974	0.00730279		783	0.013955		680	0.0468845		523	0.0653488		759	0.0656189		1015	0.0829309		269	0.105909		525	0.116423		520	0.124878		1028	0.0154531		14	0.0110101		601	0.00890124		904	0.46944		364	0.00247353		869	0.0054115
31	417	0.00726361		967	0.0139451		802	0.046083		906	0.0648807		298	0.0647303		269	0.0825801		1066	0.101608		45	0.116031		716	0.124254		589	0.015348		832	0.0109172		525	0.00847866		589	0.456298		273	0.00245269		137	0.00540857
32	520	0.00721694		159	0.0138092		1004	0.0458321		890	0.0638771		1014	0.0641627		1004	0.0822821		589	0.0998359		269	0.114841		511	0.114738		779	0.0152833		278	0.0108102		967	0.00845421		385	0.451677		834	0.00242171		364	0.00525814
33	477	0.00721515		690	0.0137601		832	0.0458311		269	0.0617115		991	0.063309		531	0.0819378		967	0.0996494		1066	0.113741		1066	0.111249		664	0.0152568		82	0.0106919		876	0.00827414		515	0.418955		385	0.00229468		541	0.00504045
34	967	0.00714977		531	0.0135201		1022	0.0454753		629	0.0615596		1022	0.0622145		1022	0.0817162		385	0.0971381		606	0.112684		890	0.110359		832	0.0152098		390	0.0106025		834	0.00825885		649	0.416426		501	0.00227548		588	0.00503481
35	690	0.00705513		963	0.0134499		523	0.0447188		1066	0.0607746		802	0.0622094		385	0.0793377		606	0.0970077		523	0.109547		523	0.106589		55	0.0149634		150	0.0103466		290	0.0078603		571	0.405607		664	0.00225473		386	0.00503157
36	143	0.00690034		523	0.0133905		783	0.0435325		298	0.0592546		1015	0.0616851		1014	0.0786849		506	0.0964148		863	0.108812		525	0.105354		1024	0.0149327		436	0.0103415		204	0.00785376		468	0.395158		946	0.00225157		167	0.00495208
37	977	0.0068396		974	0.0133422		453	0.043393		536	0.0589245		418	0.0616281		298	0.078049		1014	0.0953107		385	0.104636		45	0.101897		690	0.0148539		137	0.0101659		327	0.00781856		1004	0.395158		869	0.00224102		875	0.00491513
38	150	0.00660678		863	0.0131604		468	0.0420349		1045	0.0581084		506	0.0614869		453	0.0777156		783	0.0948695		497	0.104554		418	0.101541		889	0.0146065		509	0.0100795		428	0.00772827		367	0.38613		137	0.00206899		876	0.00483226
39	963	0.00654096		45	0.012852		904	0.0415143		802	0.0574266		1045	0.0592525		967	0.0776222		759	0.0938052		1014	0.103666		143	0.0986565		956	0.0145983		275	0.00994732		889	0.0076604		1064	0.38613		883	0.00205017		841	0.00479505
40	300	0.00645344		520	0.0126951		506	0.0412552		1022	0.0574166		1006	0.0573724		309	0.0738645		531	0.0856836		536	0.0989122		882	0.0958205		431	0.0145082		526	0.00994217		279	0.00763428		143	0.376928		876	0.00204638		587	0.00467979
41	1045	0.00640904		1024	0.0126342		298	0.0402897		783	0.056781		1066	0.055103		844	0.0735066		418	0.0842295		882	0.0974859		759	0.0952491		298	0.0141626		11	0.00985985		904	0.00736197		436	0.376928		144	0.00200174		834	0.00463762
42	571	0.00638427		802	0.0125168		1017	0.0399588		426	0.0567507		844	0.0546245		1045	0.0722372		844	0.0797861		531	0.0952937		328	0.0932566		286	0.0140069		1006	0.00938887		802	0.0071894		852	0.374655
43	279	0.00633293		935	0.0125026		1006	0.0393945		904	0.0556472		629	0.0537999		832	0.0703151		991	0.0744836		418	0.0922571		563	0.0922514		552	0.0137831		936	0.00938347		1058	0.00708488		364	0.370643
44	351	0.00627993		143	0.0123736		890	0.0384313		832	0.0554986		832	0.0536601		1066	0.0702364		779	0.0741909		503	0.0897544		506	0.0912054		932	0.0137745		819	0.00915403		688	0.00706891
45	932	0.0061588		1032	0.0123519		137	0.037653		974	0.0521679		310	0.0530652		629	0.065599		536	0.071921		802	0.0896686					935	0.0135276		1037	0.00887654
46	1006	0.00614149		571	0.0118397		445	0.0373885		932	0.0517776		606	0.0527339		536	0.0646563		1045	0.0718571		844	0.0895795					14	0.0134602		967	0.00882965
47	484	0.00605605		904	0.0115186		457	0.0372412		1006	0.0507527		783	0.0520101		143	0.0641913		764	0.0699702		904	0.0858302					497	0.0134561		273	0.00841903
48	779	0.00604026		843	0.0114396		1041	0.0363307		1034	0.0499903		426	0.0493337		890	0.0638682		882	0.0692322								506	0.0134213		367	0.00839463
49	159	0.00592187		367	0.0113087		428	0.0362667		428	0.0495454		453	0.0488588
50	367	0.00589968		458	0.0112214		974	0.0362352		143	0.0481664
51	783	0.0058791		511	0.0111559		536	0.0360199		11	0.0447893
52	706	0.00587106		779	0.010843		525	0.0350365		468	0.0444852
53	649	0.00581744		426	0.0107931		269	0.0346181		649	0.044104
54	1037	0.00574064		453	0.0107833		932	0.0344984		521	0.0439635
55	418	0.00565919		344	0.010737		143	0.0335863		503	0.0432399
56	45	0.00559423		1017	0.0107075		863	0.0334625
57	531	0.00558178		832	0.0105085
58	344	0.00555388		418	0.0104307
59	511	0.00545067		252	0.0103326
60	1032	0.00534228
Trait abbreviations: V1.5, V2.5, V4.5, V5.5, V6.5, V8, V10, V12, and V15: volume (m3) at breat height at age of around 1.5, 2.5, 4.5, 5.5, 6.5, 8, 10, 12, and 15 years of the first rotation, respectively;
BD8, CC8, and BD15: 8-year-old wood basic density (g/cm3), cellulose content (%), and 15-year-old basic density (g/cm3) of the first rotation, respectively;
CP0.5: coppicing potential measured at 0.5 year after felling;
Vs1.5 = Vs11.5 + Vs21.5, where Vs11.5 and Vs21.5 were 1.5-year-old volume (m3) of the highest and the second highest sprout, respectively, for the second rotation;
Vs2.5 = Vs12.5 + Vs22.5, where Vs12.5 and Vs22.5 were 2.5-year-old volume (m3) of the highest and the second highest sprout, respectively, for the second rotation.
